# Supplementary material for: Plasmodium Condensin Core Subunits SMC2/SMC4 Mediate Atypical Mitosis and Are Essential for Parasite Proliferation and Transmission
Source: Cell Rep. 2020 Feb 11;30(6):1883–1897.e6. doi: 10.1016/j.celrep.2020.01.033 (PMC7016506; doi:10.1016/j.celrep.2020.01.033)
Supplement: Table S1. Experimentally Validated Coordinates of the P. berghei Centromeres, Related to Figure 3 [file mmc2.xlsx]

## Sheet: Sheet1
Chromosome	Start of centromeric region	End of centromeric region	Length of centromeric region (bp)	A/T content of entire centromeric region		Start of high A/T content region	End of high A/T content region	Length of high A/T content region (bp)	A/T content of high A/T region		Repeat sequence motif(s) with highest alignment score(s)	Repeat copy number	Start of region with this repeat	End of region with this repeat	Length of region with this repeat (bp)
PbANKA_01_v3	387425	393283	5858	0.84		389384	390774	1390	0.96		ATTAACATTTATTATTCATTTAATTATTTAAATAATAATATATTTATTTAATTATTAATATCTTATTTAATAATAATATA TTATTTATTAATTTAATATTCATTTAATTAATATATTATTTATTAACATCCATTTATTAATTTATTATTTAAATAATAATA TATTTATT	1.8	390246	390626	380
PbANKA_02_v3	75349	82809	7460	0.83		78668	79708	1040	0.97		AATTAATTAATAAATTTATATTATTATTTAATTTAAAATAATATAATTTATTT	4.6	79332	79571	239
											TATATATACATTTCTTAATTAAAATAAATAAATTATATATTTTTTAAATTAAATAATATAAATAAATA	1.9	79159	79302	143
PbANKA_03_v3	275640	281137	5497	0.85		277929	279089	1160	0.97		ATATTAAATAAAATAATAATATTATATATCAAATTATTATAAAT	5.4	278045	278280	235
											TATATATTTAATTAAATGTAATATACAATATAACATTTAAAAAAATATAATAAATTTGAAAATAATTAATATTTAAAG TTATTAACTAAAATATTAATTTAATTATATACACATTTTAATTTTTGATTATATATTTAATTAAATGTAATATACAATATAACATTTAAAAAAATATAATAAATTTGAAAATAATTAATATTTAAAGTTATTAACTAAAATATTAATTTAA	2.8	278439	278794	355
PbANKA_04_v3	442348	447571	5223	0.85		444467	445697	1230	0.96		ACAATTAAAAATAATATATAATTAAATATTAATTACAATTAAAAATAAAAGTAATATAATTAAATCAAATATAGAC AATTAAATATTAATT	2.4	444642	444857	215
											ATTAATTTATTTAATATATATTTTATTAATATTAATTATTATATTATTTATTAATATTAATTATTATATTATTAAATAATT TAATTATTTATATAAATT	1.9	445081	445296	215
PbANKA_05_v3	275523	281025	5502	0.85		277652	278722	1070	0.97		ATATTATTATTTAATTAATATATTAATTATTATATTAGTTTATATTTAAAATATTATATTATTAATTATTATTTAATTATT AATTTTAATATATAAATTATTTATATTAA	2.6	278419	278700	281
PbANKA_06_v3	680633	685818	5185	0.84		682372	683642	1270	0.97		ATTATTTAATTAATTAAATATATATTGAATTTAATAATATTATAATATTTAAAAATATAATAAATATATAAATAGATG GTATATATTTGATTATTTAATTTATATTTTATTAAATAAATTAATAAATATATAATTAAAAGAATATTTATTATTACAT ATAATTTTAATTATAATTAATATATATTAAAATATATTT	2.9	682629	683189	560
PbANKA_07_v3	596985	602458	5473	0.85		599384	600674	1290	0.95		AAAAATTAAATAAAATAAATTATAAT	8.1	599659	599863	204
PbANKA_08_v3	1204508	1209740	5232	0.85		1206447	1207667	1220	0.96		AATA	25.3	1207562	1207662	100
PbANKA_09_v3	975507	981218	5711	0.84		978076	979256	1180	0.98		ATTATATATATTATTAATTTAATTAATAATATATTATTAATAAAAATATTTAATATATATCATTAATTTAATTATATAT ATATTATTAATTTAATTATATTTATATTATTAAAAATAATACTTTATTATATATATTATTAATTTAATTAGAATAAATA TATTATAAAAAAATAATTATATATATATTAATTTAATTATA	2	978114	978509	395
PbANKA_10_v3	731397	736679	5282	0.86		733636	734786	1150	0.98		ATTAAATAAAACTAATAATTAATTAATAATATATAATTTAATAAATGTATTAATTAAATAATATTAAAAAAAATTAA AAATAAATAAAATATTATTAATTAAATAATATTAAATTAAATATATAATTTAATAAAATGTATTAATTAAATGAT	3.2	733763	734254	491
PbANKA_11_v3	403530	409698	6168	0.84		406189	407349	1160	0.97		TATAATTAATTAAAATAAATAACATATATACATAATTAATTAAAATAAATATTATATATTTATAAATTAATTAAAATA AATAACATTATATATATAATTAATTAAATATTATATATTTATAATTAATAAATAAAAATACATA	2.2	406377	406677	300
PbANKA_12_v3	956146	960683	4537	0.86		958145	959225	1080	0.97		TATATAAACAATTAATGTATAATTAATTAAATAAAAATAAAATATTAAATAATAAATATATATAATTAAATAATAAAT TAAATATATATAATTAAATAATAAATTAAATATATACAATTAATAAATAATTAAATG	2.4	958210	958539	329
PbANKA_13_v3	1688987	1694284	5297	0.86		1691386	1692436	1050	0.98		AAATATATTTTAATATATATAATTATAATTTATATTTATTATTTAATTT	4.2	1692224	1692431	207
PbANKA_14_v3	1759740	1764368	4628	0.85		1761329	1762569	1240	0.96		AAATAAATTAATATAAAAATAAATAATATAATTAATATTTATTAAATAAATTAATATAATTAAAATAAATTAAATAAATATTA AAATATTATTAAATAAGTTAGTGTAGTATACTAAAATATATATTAATTATTTATAATAATGAACAAATGATAAATATAATAAT TAAAAATAAATTAATATAAAAATAATATAATTAATATTTATTAAATAAATTAATATAAAAATAAATATATAATTAATATTTATT	1.9	1761644	1762115	471
