# Supplementary material for: Plasmodium Condensin Core Subunits SMC2/SMC4 Mediate Atypical Mitosis and Are Essential for Parasite Proliferation and Transmission
Source: Cell Rep. 2020 Feb 11;30(6):1883–1897.e6. doi: 10.1016/j.celrep.2020.01.033 (PMC7016506; doi:10.1016/j.celrep.2020.01.033)
Supplement: Table S2. List of Main Protein Hits in the SMC2GFP and SMC4GFP Coimmunoprecipitation Experiments Related to Figure 4 [file mmc3.xlsx]

## Sheet: Summary
Condensin Complex	MW (kDa)	Schizont (8hr)	Schizont (24hr)	Gametocyte (6min)
Core Subunit		Number of Pulldown Experiments
PBANKA_1108700 (SMC4)	170	5	6	7
PBANKA_1416900 (SMC2)	144	5	6	7
Condensin II specific
PBANKA_0301800 (CAP-H2)	92	0	5	7
PBANKA_1312000 (CAP-G2)	142	1	5	4
PBANKA_0913000 (CAP-D3)	202	2	5	3
Condensin I specific
PBANKA_1402500 (Cnd2, CAP-H)	109	0	6	3
PBANKA_0818000 (Cnd3, CAP-G)	216	0	6	2
PBANKA_1038900 (Cnd1, CAP-D2)	209	0	6	1

## Sheet: Schizont 8 hours
		Schizont 8 hours
Accession Number	Product Description	SMC2	SMC2	SMC4	SMC4	SMC4	WTGFP
PBANKA_1108700	structural maintenance of chromosomes protein 4, putative	4	27	23	112	14	0
PBANKA_1416900	structural maintenance of chromosomes protein 2, putative	8	22	15	98	14	0
PBANKA_0831000	merozoite surface protein 1	0	3	0	31	10	4
PBANKA_1206900	tubulin beta chain, putative	15	13	2	18	21	10
PBANKA_1326400	glyceraldehyde-3-phosphate dehydrogenase	25	23	3	15	22	29
PBANKA_0711900	heat shock protein 70	21	26	7	15	31	41
PBANKA_1459300	actin I	22	14	5	14	16	15
PBANKA_1125600	pyruvate kinase, putative	18	19	4	14	24	18
PBANKA_0805700	heat shock protein 90, putative	28	19	1	13	33	26
PBANKA_1133300	elongation factor 1-alpha	23	19	8	12	19	26
PBANKA_0818900	endoplasmic reticulum chaperone BiP, putative	4	12	0	12	17	9
PBANKA_1102200	merozoite surface protein 8	3	3	0	12	7	5
PBANKA_0522700	alpha tubulin 2	11	4	0	11	13	6
PBANKA_1214300	enolase, putative	21	24	8	10	23	29
PBANKA_0417700	alpha tubulin 1	8	0	0	10	10	3
PBANKA_1235600	adenosylhomocysteinase, putative	17	14	1	9	20	13
PBANKA_1331900	eukaryotic initiation factor 4a, putative	14	10	0	9	12	9
PBANKA_0702800	protein disulfide isomerase	16	14	0	8	21	21
PBANKA_1210800	hypoxanthine-guanine phosphoribosyltransferase, putative	13	9	7	8	15	14
PBANKA_1314800	elongation factor 2, putative	14	12	0	7	18	17
PBANKA_0505800	deoxyribose-phosphate aldolase, putative	0	0	0	6	7	4
PBANKA_0914300	protein disulfide isomerase related protein, putative	0	6	0	6	9	3
PBANKA_1308600	fructose-bisphosphate aldolase 2	20	10	0	5	18	19
PBANKA_0611600	ribonucleoside-diphosphate reductase large subunit, putative	16	0	0	5	19	4
PBANKA_0712600	14-3-3 protein	7	8	0	5	11	13
PBANKA_1444000	macrophage migration inhibitory factor	7	9	3	5	4	4
PBANKA_1365500	exported protein IBIS1	6	4	1	5	8	6
PBANKA_1034400	plasmepsin IV	4	4	0	5	9	0
PBANKA_1106700	60S ribosomal protein L4, putative	4	4	1	5	0	0
PBANKA_1329300	40S ribosomal protein S3, putative	3	3	0	5	4	0
PBANKA_0922100	40S ribosomal protein S18, putative	0	0	0	5	0	0
PBANKA_1310800	40S ribosomal protein S5, putative	0	0	0	5	0	0
PBANKA_1355100	40S ribosomal protein S6, putative	0	0	0	5	0	0
PBANKA_0703900	receptor for activated c kinase, putative	15	8	0	4	12	14
PBANKA_0510900	40S ribosomal protein S2, putative	8	9	0	4	9	2
PBANKA_0416000	high molecular weight rhoptry protein 3, putative	0	0	0	4	0	3
PBANKA_1117000	histone H2A, putative	0	0	2	4	0	0
PBANKA_1443300	merozoite surface protein 9, putative	0	0	0	4	3	5
PBANKA_1437300	endoplasmin, putative	5	4	0	3	3	2
PBANKA_0522800	40S ribosomal protein S19, putative	3	0	0	3	2	2
PBANKA_0926700	exported protein 1	3	0	0	3	2	0
PBANKA_0305000	serine repeat antigen 2	0	4	0	3	16	6
PBANKA_0407700	60S acidic ribosomal protein P2, putative	0	0	0	3	0	0
PBANKA_0719600	memo-like protein	0	4	0	3	10	0
PBANKA_1217700	ATP-dependent RNA helicase DDX6	0	0	0	3	0	0
PBANKA_1238800	karyopherin beta, putative	0	0	0	3	12	0
PBANKA_1359700	6-cysteine protein	0	0	0	3	0	0
PBANKA_1423300	DNA/RNA-binding protein Alba 1, putative	0	0	1	3	0	3
PBANKA_1340100	L-lactate dehydrogenase	14	9	0	2	17	9
PBANKA_1145900	membrane associated histidine-rich protein 1b	12	3	0	2	3	0
PBANKA_1410300	M1-family alanyl aminopeptidase, putative	7	7	0	2	21	6
PBANKA_1145800	membrane associated histidine-rich protein 1a	4	3	0	2	5	3
PBANKA_0201600	early transcribed membrane protein	0	0	0	2	3	3
PBANKA_0305100	serine repeat antigen 1	0	0	0	2	3	2
PBANKA_0404800	FAD-dependent glycerol-3-phosphate dehydrogenase, putative	0	0	0	2	0	0
PBANKA_0405300	40S ribosomal protein S23, putative	0	0	0	2	0	0
PBANKA_0406500	T-complex protein 1 subunit eta, putative	0	0	0	2	5	2
PBANKA_0830200	high molecular weight rhoptry protein 2	0	0	0	2	2	0
PBANKA_0941500	40S ribosomal protein S4, putative	0	0	1	2	0	0
PBANKA_1003800	V-type proton ATPase subunit B, putative	0	0	0	2	4	0
PBANKA_1019500	60S ribosomal protein L5, putative	0	0	0	2	2	0
PBANKA_1032100	rhoptry-associated protein 1	0	0	0	2	2	0
PBANKA_1115400	BolA-like protein, putative	0	0	0	2	4	0
PBANKA_1126200	protein DJ-1, putative	0	0	0	2	11	0
PBANKA_1137800	glideosome-associated connector	0	0	0	2	6	0
PBANKA_1204400	DNA/RNA-binding protein Alba 3, putative	0	0	0	2	0	0
PBANKA_1210200	PRE-binding protein, putative	0	0	0	2	0	0
PBANKA_1231000	40S ribosomal protein S11, putative	0	0	0	2	2	0
PBANKA_1309900	M17 leucyl aminopeptidase, putative	0	0	0	2	0	0
PBANKA_1310400	centrin-2, putative	0	0	0	2	0	0
PBANKA_1360300	DNA/RNA-binding protein Alba 4, putative	0	0	0	2	0	0
PBANKA_1406800	40S ribosomal protein S27, putative	0	0	0	2	4	4
PBANKA_1456100	40S ribosomal protein S17, putative	0	0	0	2	0	0
PBANKA_1113000	purine nucleoside phosphorylase, putative	17	6	0	0	19	12
PBANKA_1303800	triosephosphate isomerase, putative	12	13	0	0	14	6
PBANKA_1318100	aminopeptidase P, putative	11	9	0	0	19	4
PBANKA_0203000	chromatin assembly factor 1 protein WD40 domain, putative	8	3	0	0	8	3
PBANKA_0819900	nucleosome assembly protein	8	0	0	0	0	0
PBANKA_0914400	heat shock protein 70, putative	8	4	0	0	22	13
PBANKA_0304900	serine repeat antigen 3	7	3	0	0	12	5
PBANKA_0823400	phosphoglycerate kinase, putative	7	3	0	0	16	11
PBANKA_1122900	hexokinase, putative	7	5	0	0	11	2
PBANKA_0604300	tetratricopeptide repeat protein, putative	6	4	0	0	5	2
PBANKA_1216500	peptidyl-prolyl cis-trans isomerase, putative	5	3	0	0	5	8
PBANKA_1302800	thioredoxin peroxidase 1	5	4	0	0	4	3
PBANKA_0930300	GTP-binding nuclear protein RAN/TC4, putative	4	3	1	0	10	7
PBANKA_0931300	dipeptidyl aminopeptidase 1, putative	4	3	0	0	6	0
PBANKA_1103100	actin-depolymerizing factor 1	4	0	0	0	0	2
PBANKA_1214000	heat shock protein 60, putative	4	5	0	0	15	12
PBANKA_0108800	histone H3, putative	3	0	0	0	0	0
PBANKA_0109100	transketolase, putative	3	0	0	0	0	0
PBANKA_0314500	40S ribosomal protein S26, putative	3	0	0	0	2	0
PBANKA_0517000	early transcribed membrane protein	3	0	0	0	0	0
PBANKA_0814400	conserved Plasmodium protein, unknown function	3	5	0	0	3	0
PBANKA_0823100	S-adenosylmethionine synthetase, putative	3	0	0	0	8	3
PBANKA_0919300	spermidine synthase, putative	3	0	0	0	0	0
PBANKA_0920000	multiprotein-bridging factor 1, putative	3	0	1	0	5	5
PBANKA_1036600	ribonucleoside-diphosphate reductase small chain, putative	3	0	0	0	4	0
PBANKA_1135700	CUGBP Elav-like family member 1, putative	3	0	0	0	0	3
PBANKA_1137900	proliferating cell nuclear antigen 1, putative	3	0	0	0	0	0
PBANKA_1210900	phosphoglucomutase, putative	3	3	0	0	4	2
PBANKA_1237800	multidrug resistance protein 1, putative	3	0	0	0	0	2
PBANKA_1246161	fam-a protein	3	0	0	0	0	4
PBANKA_1402600	DNA ligase I, putative	3	0	0	0	0	0
PBANKA_0107300	T-complex protein 1 subunit zeta, putative	0	0	0	0	5	0
PBANKA_0107400	ornithine aminotransferase, putative	0	3	0	0	8	2
PBANKA_0204200	tubulin-specific chaperone a, putative	0	0	0	0	4	0
PBANKA_0301800	condensin-2 complex subunit H2, putative	0	0	0	0	0	0
PBANKA_0302300	aspartate aminotransferase, putative	0	0	0	0	3	0
PBANKA_0302500	hexose transporter	0	0	0	0	2	0
PBANKA_0303600	26S proteasome regulatory subunit RPN1, putative	0	0	0	0	2	0
PBANKA_0306800	ATP-dependent RNA helicase UAP56, putative	0	0	0	0	5	3
PBANKA_0308600	asparagine--tRNA ligase, putative	0	0	0	0	2	0
PBANKA_0310900	T-complex protein 1 subunit theta, putative	0	0	0	0	5	0
PBANKA_0403100	1-cys-glutaredoxin-like protein-1, putative	0	0	0	0	2	2
PBANKA_0403800	conserved Plasmodium membrane protein, unknown function	0	0	0	0	2	0
PBANKA_0405200	T-complex protein 1 subunit beta, putative	0	0	0	0	13	3
PBANKA_0405400	40S ribosomal protein S12, putative	0	0	0	0	5	4
PBANKA_0407600	asparagine synthetase [glutamine-hydrolyzing]	0	4	0	0	9	5
PBANKA_0416600	replication protein A1, small fragment	0	0	0	0	3	0
PBANKA_0417500	60S ribosomal protein L32, putative	0	0	0	0	2	0
PBANKA_0524000	conserved Plasmodium protein, unknown function	0	0	1	0	0	0
PBANKA_0524300	tryptophan-rich protein	0	0	0	0	4	0
PBANKA_0610400	non-SERCA-type Ca2+ -transporting P-ATPase, putative	0	3	0	0	2	2
PBANKA_0610500	glutathione peroxidase-like thioredoxin peroxidase	0	0	0	0	7	2
PBANKA_0610900	HSP40, subfamily A, putative	0	0	0	0	5	0
PBANKA_0619100	40S ribosomal protein S5, putative	0	0	0	0	5	2
PBANKA_0814200	elongation factor 1-beta, putative	0	0	0	0	4	3
PBANKA_0816400	ATP-dependent 6-phosphofructokinase, putative	0	0	0	0	8	2
PBANKA_0818000	merozoite organizing protein, putative	0	0	0	0	0	0
PBANKA_0905000	40S ribosomal protein S21, putative	0	0	1	0	4	3
PBANKA_0913000	condensin-2 complex subunit D3, putative	0	5	0	0	2	0
PBANKA_0916200	T-complex protein 1 subunit alpha, putative	0	0	0	0	5	3
PBANKA_0938500	succinyl-CoA synthetase alpha subunit, putative	0	0	0	0	11	7
PBANKA_1008500	translocon component PTEX150	0	0	0	0	3	0
PBANKA_1010500	Hsp70/Hsp90 organizing protein, putative	0	0	0	0	3	0
PBANKA_1010800	CCR4-associated factor 16, putative	0	0	0	0	6	0
PBANKA_1022000	40S ribosomal protein S25, putative	0	0	0	0	5	4
PBANKA_1022800	glycine--tRNA ligase, putative	0	0	0	0	4	2
PBANKA_1035500	vacuolar protein sorting-associated protein 29, putative	0	0	0	0	6	0
PBANKA_1038900	condensin complex subunit 1, putative	0	0	0	0	0	0
PBANKA_1040100	choline kinase	0	0	0	0	4	0
PBANKA_1101300	skeleton-binding protein 1	0	0	0	0	3	0
PBANKA_1117500	ribosomal protein L27a, putative	0	0	0	0	4	0
PBANKA_1126500	acetyl-CoA synthetase, putative	0	0	0	0	3	0
PBANKA_1127700	nicotinate phosphoribosyltransferase, putative	0	0	0	0	10	0
PBANKA_1132600	ubiquitin-conjugating enzyme E2, putative	0	3	0	0	0	0
PBANKA_1134100	T-complex protein 1 subunit delta, putative	0	0	0	0	8	0
PBANKA_1201900	40S ribosomal protein S20e, putative	0	0	0	0	5	5
PBANKA_1218200	T-complex protein 1 subunit epsilon, putative	0	0	0	0	3	0
PBANKA_1219300	heat shock protein 110, putative	0	0	0	0	5	3
PBANKA_1220300	prodrug activation and resistance esterase, putative	0	0	0	0	3	0
PBANKA_1222800	tyrosine--tRNA ligase, putative	0	3	0	0	0	0
PBANKA_1222800	tyrosine--tRNA ligase, putative	0	0	0	0	4	2
PBANKA_1228000	1-cys peroxiredoxin, putative	0	0	0	0	6	0
PBANKA_1306200	tRNA import protein tRIP, putative	0	0	0	0	4	0
PBANKA_1312000	condensin-2 complex subunit G2, putative	0	0	0	0	3	0
PBANKA_1334300	exported protein 2	0	0	0	0	5	0
PBANKA_1352000	elongation factor 1-gamma, putative	0	0	0	0	7	0
PBANKA_1365200	thioredoxin-related protein, putative	0	3	0	0	0	0
PBANKA_1402500	condensin complex subunit 2, putative	0	0	0	0	0	0
PBANKA_1423500	60S ribosomal protein L13-2, putative	0	0	1	0	0	0
PBANKA_1444100	T-complex protein 1 subunit gamma, putative	0	3	0	0	8	0
PBANKA_1450200	serine hydroxymethyltransferase, putative	0	0	0	0	6	2
PBANKA_1459000	ankyrin-repeat protein, putative	0	0	0	0	4	0
PBANKA_1460400	peptidyl-prolyl cis-trans isomerase FKBP35, putative	0	3	0	0	8	6
PBANKA_0101000	MYND-type zinc finger protein, putative	0	0	0	0	0	2
PBANKA_0513600	adenosine deaminase, putative	0	0	0	0	0	2
PBANKA_0603200	eukaryotic translation initiation factor 5A, putative	0	0	0	0	0	2
PBANKA_0717400	coatomer subunit zeta, putative	0	0	0	0	0	2
PBANKA_0922500	kelch domain-containing protein, putative	0	0	0	0	0	4
PBANKA_1010000	mitochondrial acidic protein MAM33, putative	0	0	0	0	0	2
PBANKA_1018600	60S ribosomal protein L21, putative	0	0	0	0	0	2
PBANKA_1031900	eukaryotic translation initiation factor 2 subunit gamma, putative	0	0	0	0	0	2
PBANKA_1117700	malate dehydrogenase, putative	0	0	0	0	0	2
PBANKA_1121700	leucine--tRNA ligase, putative	0	0	0	0	0	3
PBANKA_1207200	adenylate kinase, putative	0	0	0	0	0	2
PBANKA_1219800	Cg2 protein, putative	0	0	0	0	0	2
PBANKA_1239900	acyl-CoA synthetase, putative	0	0	0	0	0	3
PBANKA_1242300	Hsc70-interacting protein	0	0	0	0	0	2
PBANKA_1320900	thioredoxin 1, putative	0	0	0	0	0	2
PBANKA_1340300	phosphoribosylpyrophosphate synthetase, putative	0	0	0	0	0	2
PBANKA_1362900	lysine--tRNA ligase, putative	0	0	0	0	0	4
PBANKA_1423600	40S ribosomal protein S16, putative	0	0	0	0	0	2
PBANKA_1424200	conserved protein, unknown function	0	0	0	0	0	2

## Sheet: Schizont 24 hours
		Schizont 24 hours
Accession Number	Product Description	SMC2	SMC2	SMC4	SMC4	SMC4	WTGFP
PBANKA_1108700	structural maintenance of chromosomes protein 4, putative	63	58	57	58	45	0
PBANKA_1416900	structural maintenance of chromosomes protein 2, putative	47	44	43	54	30	0
PBANKA_1312000	condensin-2 complex subunit G2, putative	28	28	23	20	6	0
PBANKA_0913000	condensin-2 complex subunit D3, putative	26	25	21	21	10	0
PBANKA_0604300	tetratricopeptide repeat protein, putative	21	19	16	23	6	6
PBANKA_0818000	merozoite organizing protein, putative	20	13	17	16	6	0
PBANKA_0711900	heat shock protein 70	19	20	24	28	20	29
PBANKA_0805700	heat shock protein 90, putative	18	19	17	24	16	36
PBANKA_1125600	pyruvate kinase, putative	18	18	20	16	12	21
PBANKA_0301800	condensin-2 complex subunit H2, putative	16	14	16	11	8	0
PBANKA_0416600	replication protein A1, small fragment	16	16	15	13	3	2
PBANKA_1024900	DNA replication licensing factor MCM2, putative	16	15	13	10	0	0
PBANKA_1133300	elongation factor 1-alpha	16	16	18	21	16	21
PBANKA_1206900	tubulin beta chain, putative	16	14	17	18	14	17
PBANKA_1241800	DNA replication licensing factor MCM3, putative	16	15	14	16	0	0
PBANKA_1326400	glyceraldehyde-3-phosphate dehydrogenase	14	13	17	18	15	19
PBANKA_0522700	alpha tubulin 2	13	11	12	14	10	11
PBANKA_0610200	DNA replication licensing factor MCM5, putative	13	12	8	13	2	0
PBANKA_0803100	DNA replication licensing factor MCM7, putative	13	12	7	9	4	0
PBANKA_0831000	merozoite surface protein 1	13	8	20	22	13	12
PBANKA_1038900	condensin complex subunit 1, putative	13	13	16	14	5	0
PBANKA_1232200	FACT complex subunit SPT16	13	12	17	16	3	0
PBANKA_1415600	DNA replication licensing factor MCM4, putative	13	13	11	13	3	0
PBANKA_0203000	chromatin assembly factor 1 protein WD40 domain, putative	12	12	13	9	5	5
PBANKA_0819900	nucleosome assembly protein	12	11	11	11	7	5
PBANKA_1118600	cell division cycle protein 48 homologue, putative	12	11	14	14	5	9
PBANKA_1131600	DNA replication licensing factor MCM6, putative	12	12	10	8	0	0
PBANKA_1459300	actin I	12	12	13	16	16	22
PBANKA_0417700	alpha tubulin 1	11	9	10	13	9	10
PBANKA_1214300	enolase, putative	11	12	12	12	9	13
PBANKA_1326800	replication factor C subunit 3, putative	11	8	6	8	0	0
PBANKA_0316000	replication factor C subunit 1, putative	10	8	11	13	0	0
PBANKA_1016700	leucine-rich repeat protein	10	9	8	13	2	5
PBANKA_1126200	protein DJ-1, putative	10	10	10	9	9	8
PBANKA_1308600	fructose-bisphosphate aldolase 2	10	9	10	11	3	15
PBANKA_1455100	replication factor C subunit 4, putative	10	11	9	7	0	0
PBANKA_0712600	14-3-3 protein	9	7	8	12	7	10
PBANKA_1219300	heat shock protein 110, putative	9	9	8	12	4	12
PBANKA_1305300	FACT complex subunit SSRP1, putative	9	10	11	7	3	0
PBANKA_0613200	DNA polymerase alpha catalytic subunit A, putative	8	3	3	4	0	0
PBANKA_0615200	calcium-dependent protein kinase 4	8	5	5	8	0	0
PBANKA_0818900	endoplasmic reticulum chaperone BiP, putative	8	11	10	15	9	15
PBANKA_0916100	nucleic acid binding protein, putative	8	7	9	7	0	0
PBANKA_0930300	GTP-binding nuclear protein RAN/TC4, putative	8	7	7	9	6	9
PBANKA_1113000	purine nucleoside phosphorylase, putative	8	9	11	12	11	9
PBANKA_1340100	L-lactate dehydrogenase	8	10	14	10	7	14
PBANKA_0314700	replication factor C subunit 2, putative	7	5	5	5	0	0
PBANKA_0607400	protein phosphatase PPM11, putative	7	5	4	5	0	0
PBANKA_0702800	protein disulfide isomerase	7	7	7	11	7	11
PBANKA_0804300	DNA mismatch repair protein MSH2	7	5	5	5	2	0
PBANKA_1011400	DNA topoisomerase 2, putative	7	5	2	5	0	0
PBANKA_1105100	DNA mismatch repair protein MSH6, putative	7	6	4	11	2	0
PBANKA_1303800	triosephosphate isomerase, putative	7	6	8	8	2	6
PBANKA_1314800	elongation factor 2, putative	7	8	9	13	7	22
PBANKA_1331900	eukaryotic initiation factor 4a, putative	7	8	6	8	5	9
PBANKA_0823400	phosphoglycerate kinase, putative	6	10	10	9	5	11
PBANKA_0941900	histone H4, putative	6	5	6	6	5	5
PBANKA_1402500	condensin complex subunit 2, putative	6	8	10	8	4	0
PBANKA_0703900	receptor for activated c kinase, putative	5	6	7	6	5	5
PBANKA_0914300	protein disulfide isomerase related protein, putative	5	2	6	7	6	5
PBANKA_0936500	replication factor C subunit 5, putative	5	4	4	3	2	0
PBANKA_1030100	actin II	5	7	4	4	0	5
PBANKA_1137900	proliferating cell nuclear antigen 1, putative	5	5	5	6	0	0
PBANKA_1238800	karyopherin beta, putative	5	3	4	9	2	16
PBANKA_1402600	DNA ligase I, putative	5	4	2	4	0	0
PBANKA_0416000	high molecular weight rhoptry protein 3, putative	4	4	4	6	5	3
PBANKA_0505100	ADP-ribosylation factor, putative	4	0	2	4	2	6
PBANKA_0712100	DNA helicase, putative	4	3	2	5	0	0
PBANKA_1034400	plasmepsin IV	4	2	5	7	4	4
PBANKA_1102900	conserved Plasmodium protein, unknown function	4	2	4	4	0	0
PBANKA_1106700	60S ribosomal protein L4, putative	4	3	5	8	3	8
PBANKA_1417900	conserved Plasmodium protein, unknown function	4	4	0	4	0	0
PBANKA_0107400	ornithine aminotransferase, putative	3	3	2	4	0	3
PBANKA_0807600	40S ribosomal protein S11, putative	3	2	2	4	3	4
PBANKA_0918000	60S acidic ribosomal protein P0, putative	3	0	2	3	0	0
PBANKA_0926700	exported protein 1	3	3	3	3	4	3
PBANKA_0938400	endoplasmic reticulum-resident calcium binding protein, putative	3	0	2	3	2	2
PBANKA_1117700	malate dehydrogenase, putative	3	0	2	2	0	2
PBANKA_1145800	membrane associated histidine-rich protein 1a	3	3	2	3	3	3
PBANKA_1210800	hypoxanthine-guanine phosphoribosyltransferase, putative	3	4	6	5	0	0
PBANKA_1215600	40S ribosomal protein S3A, putative	3	3	0	4	3	5
PBANKA_1302800	thioredoxin peroxidase 1	3	3	3	3	0	6
PBANKA_1310800	40S ribosomal protein S5, putative	3	0	0	4	0	2
PBANKA_1317400	HSP90 co-chaperone p23, putative	3	0	2	2	0	2
PBANKA_1352000	elongation factor 1-gamma, putative	3	4	3	4	3	10
PBANKA_1365200	thioredoxin-related protein, putative	3	0	3	2	3	2
PBANKA_1365500	exported protein IBIS1	3	0	2	2	0	4
PBANKA_1423300	DNA/RNA-binding protein Alba 1, putative	3	3	2	0	3	4
PBANKA_1423500	60S ribosomal protein L13-2, putative	3	3	2	4	0	5
PBANKA_1450200	serine hydroxymethyltransferase, putative	3	2	3	2	0	0
PBANKA_1452600	calcyclin binding protein, putative	3	0	0	0	2	4
PBANKA_0107300	T-complex protein 1 subunit zeta, putative	2	2	2	3	0	8
PBANKA_0108800	histone H3, putative	2	2	0	2	0	0
PBANKA_0405200	T-complex protein 1 subunit beta, putative	2	2	4	9	3	14
PBANKA_0405400	40S ribosomal protein S12, putative	2	0	0	0	0	0
PBANKA_0510900	40S ribosomal protein S2, putative	2	4	2	3	4	3
PBANKA_0511900	60S ribosomal protein L3, putative	2	0	2	3	3	3
PBANKA_0522800	40S ribosomal protein S19, putative	2	0	2	4	4	3
PBANKA_0610300	polyubiquitin, putative	2	0	0	2	0	0
PBANKA_0610900	HSP40, subfamily A, putative	2	0	3	7	3	8
PBANKA_0809100	proteasome activator 28 subunit beta, putative	2	3	2	3	3	4
PBANKA_0811300	exportin-7, putative	2	0	2	3	0	0
PBANKA_0816200	ribonuclease H2 subunit C, putative	2	0	0	0	0	0
PBANKA_0818500	conserved protein, unknown function	2	0	0	2	0	0
PBANKA_0826700	parasitophorous vacuolar protein 5	2	2	2	5	0	0
PBANKA_0912100	casein kinase 1, putative	2	0	0	0	0	0
PBANKA_0916200	T-complex protein 1 subunit alpha, putative	2	0	0	3	2	8
PBANKA_0933400	GTPase-activating protein, putative	2	0	0	2	0	0
PBANKA_0941800	histone H2B, putative	2	2	2	3	3	2
PBANKA_1006100	flap endonuclease 1, putative	2	2	3	0	0	0
PBANKA_1010800	CCR4-associated factor 16, putative	2	0	0	0	0	4
PBANKA_1019500	60S ribosomal protein L5, putative	2	0	3	4	0	4
PBANKA_1022000	40S ribosomal protein S25, putative	2	0	0	3	4	2
PBANKA_1029400	conserved Plasmodium protein, unknown function	2	2	2	3	0	0
PBANKA_1034100	FANCJ-like helicase, putative	2	0	0	0	0	0
PBANKA_1101600	chromatin assembly factor 1 subunit A, putative	2	0	0	4	0	0
PBANKA_1102200	merozoite surface protein 8	2	0	4	5	5	5
PBANKA_1120700	nascent polypeptide-associated complex subunit alpha, putative	2	2	0	0	0	0
PBANKA_1122800	ribonuclease H2 subunit A, putative	2	0	0	0	0	0
PBANKA_1122900	hexokinase, putative	2	2	3	6	2	9
PBANKA_1123500	SNF2 helicase, putative	2	2	2	0	0	0
PBANKA_1137800	glideosome-associated connector	2	0	3	2	6	22
PBANKA_1216500	peptidyl-prolyl cis-trans isomerase, putative	2	2	3	4	2	4
PBANKA_1218200	T-complex protein 1 subunit epsilon, putative	2	0	0	5	0	10
PBANKA_1229200	60S ribosomal protein L19, putative	2	0	2	0	0	0
PBANKA_1231700	60S ribosomal protein L2, putative	2	2	0	0	0	2
PBANKA_1235600	adenosylhomocysteinase, putative	2	3	6	6	3	7
PBANKA_1318400	6-phosphogluconate dehydrogenase, decarboxylating, putative	2	0	4	4	0	0
PBANKA_1337600	conserved Plasmodium protein, unknown function	2	0	0	0	0	0
PBANKA_1354400	60S ribosomal protein L18, putative	2	2	2	3	0	2
PBANKA_1404900	26S protease regulatory subunit 10B, putative	2	0	0	0	2	3
PBANKA_1424300	conserved protein, unknown function	2	2	3	3	0	3
PBANKA_1441100	haloacid dehalogenase-like hydrolase, putative	2	0	0	0	0	0
PBANKA_1444000	macrophage migration inhibitory factor	2	0	3	3	3	2
PBANKA_1444100	T-complex protein 1 subunit gamma, putative	2	2	0	4	0	8
PBANKA_1456100	40S ribosomal protein S17, putative	2	2	2	3	2	3
PBANKA_0103900	RNA-binding protein, putative	0	0	0	2	0	0
PBANKA_0105600	translation initiation factor IF-2, putative	0	0	0	0	0	3
PBANKA_0107100	proteasome subunit alpha type-2, putative	0	0	0	0	0	2
PBANKA_0202500	P-loop containing nucleoside triphosphate hydrolase, putative	0	0	2	0	0	0
PBANKA_0211500	proteasome subunit alpha type-5, putative	0	0	0	0	0	3
PBANKA_0301300	conserved Plasmodium protein, unknown function	0	2	0	0	0	0
PBANKA_0303600	26S proteasome regulatory subunit RPN1, putative	0	0	0	0	0	5
PBANKA_0306800	ATP-dependent RNA helicase UAP56, putative	0	0	0	5	0	2
PBANKA_0307000	60S ribosomal protein L37ae, putative	0	0	0	2	0	3
PBANKA_0307100	conserved Plasmodium protein, unknown function	0	0	0	2	0	0
PBANKA_0308600	asparagine--tRNA ligase, putative	0	0	0	0	0	8
PBANKA_0310900	T-complex protein 1 subunit theta, putative	0	0	0	0	0	7
PBANKA_0404700	glutaredoxin 1, putative	0	0	0	0	0	2
PBANKA_0405500	60S ribosomal protein L7, putative	0	0	0	0	0	4
PBANKA_0406200	conserved Plasmodium protein, unknown function	0	0	0	0	0	2
PBANKA_0406500	T-complex protein 1 subunit eta, putative	0	0	0	3	0	6
PBANKA_0407600	asparagine synthetase [glutamine-hydrolyzing]	0	0	0	0	0	2
PBANKA_0410300	26S proteasome regulatory subunit RPN12, putative	0	0	0	0	0	2
PBANKA_0414600	40S ribosomal protein S15A, putative	0	0	0	0	2	3
PBANKA_0417500	60S ribosomal protein L32, putative	0	0	0	2	0	0
PBANKA_0502200	26S proteasome regulatory subunit p55, putative	0	0	0	2	0	3
PBANKA_0514500	26S proteasome regulatory subunit RPN9, putative	0	0	0	0	0	2
PBANKA_0517000	early transcribed membrane protein	0	0	0	2	4	3
PBANKA_0520200	ADP/ATP transporter on adenylate translocase, putative	0	0	0	3	2	6
PBANKA_0602700	nucleosome assembly protein, putative	0	0	0	0	0	3
PBANKA_0610400	non-SERCA-type Ca2+ -transporting P-ATPase, putative	0	0	0	0	0	2
PBANKA_0611600	ribonucleoside-diphosphate reductase large subunit, putative	0	0	0	3	0	0
PBANKA_0617100	60S ribosomal protein L11a, putative	0	0	0	0	2	2
PBANKA_0619100	40S ribosomal protein S5, putative	0	0	0	0	0	2
PBANKA_0704500	HECT-like E3 ubiquitin ligase, putative	0	0	0	0	2	0
PBANKA_0709400	conserved Plasmodium protein, unknown function	0	0	0	0	0	2
PBANKA_0715600	26S protease regulatory subunit 6B, putative	0	0	0	2	0	4
PBANKA_0717800	60S ribosomal protein L15, putative	0	2	2	4	2	4
PBANKA_0720300	eukaryotic translation initiation factor 3 subunit M, putative	0	0	0	0	0	2
PBANKA_0808200	proteasome subunit alpha type-3, putative	0	0	0	0	0	4
PBANKA_0812000	DNA primase large subunit, putative	0	2	3	4	0	0
PBANKA_0814200	elongation factor 1-beta, putative	0	2	3	4	0	8
PBANKA_0816400	ATP-dependent 6-phosphofructokinase, putative	0	0	2	3	0	14
PBANKA_0823500	glutamine synthetase, putative	0	0	0	0	0	2
PBANKA_0830200	high molecular weight rhoptry protein 2	0	3	2	2	5	3
PBANKA_0832600	proteasome subunit beta type-6, putative	0	0	0	0	0	3
PBANKA_0904100	ras-related protein Rab-6	0	0	0	0	0	2
PBANKA_0905000	40S ribosomal protein S21, putative	0	0	0	2	0	0
PBANKA_0908800	conserved Plasmodium protein, unknown function	0	2	2	2	0	0
PBANKA_0912300	tudor staphylococcal nuclease, putative	0	0	0	0	0	4
PBANKA_0914400	heat shock protein 70, putative	0	0	0	2	0	0
PBANKA_0917900	26S protease regulatory subunit 6A, putative	0	0	2	0	0	2
PBANKA_0922100	40S ribosomal protein S18, putative	0	2	2	2	4	4
PBANKA_0922500	kelch domain-containing protein, putative	0	0	0	0	0	6
PBANKA_0941500	40S ribosomal protein S4, putative	0	3	4	4	5	6
PBANKA_1010500	Hsp70/Hsp90 organizing protein, putative	0	0	0	0	0	5
PBANKA_1013100	60S ribosomal protein L14, putative	0	0	0	2	0	2
PBANKA_1019400	60S ribosomal protein L7-3, putative	0	0	2	2	0	0
PBANKA_1023500	conserved Plasmodium protein, unknown function	0	0	0	0	0	2
PBANKA_1028400	60S ribosomal protein L10, putative	0	2	3	0	0	2
PBANKA_1031900	eukaryotic translation initiation factor 2 subunit gamma, putative	0	0	0	0	0	3
PBANKA_1032100	rhoptry-associated protein 1	0	0	0	0	6	0
PBANKA_1032700	CUGBP Elav-like family member 2, putative	0	0	0	0	2	3
PBANKA_1033900	40S ribosomal protein S8e, putative	0	0	0	3	0	3
PBANKA_1101300	skeleton-binding protein 1	0	2	0	3	2	3
PBANKA_1101400	rhoptry-associated protein 2/3	0	0	0	0	3	0
PBANKA_1112300	ras-related protein Rab-1B, putative	0	0	0	0	0	2
PBANKA_1116800	conserved protein, unknown function	0	0	0	0	0	3
PBANKA_1117000	histone H2A, putative	0	0	0	0	2	2
PBANKA_1127700	nicotinate phosphoribosyltransferase, putative	0	0	0	0	0	2
PBANKA_1129100	DNA polymerase epsilon catalytic subunit A, putative	0	0	0	2	0	0
PBANKA_1130400	proteasome subunit alpha type-4, putative	0	0	0	0	0	3
PBANKA_1130500	proteasome subunit alpha type-7, putative	0	0	0	0	0	3
PBANKA_1134100	T-complex protein 1 subunit delta, putative	0	0	0	3	0	8
PBANKA_1135100	40S ribosomal protein S15, putative	0	0	0	0	0	2
PBANKA_1144000	26S proteasome regulatory subunit RPN11, putative	0	0	0	0	0	2
PBANKA_1145400	Plasmodium exported protein (PHIST), unknown function	0	0	0	0	4	0
PBANKA_1202400	60S ribosomal protein L13, putative	0	0	2	0	0	2
PBANKA_1204400	DNA/RNA-binding protein Alba 3, putative	0	2	0	0	2	2
PBANKA_1206600	26S protease regulatory subunit 4, putative	0	2	0	0	0	3
PBANKA_1209800	proteasome subunit beta type-5, putative	0	0	0	0	0	3
PBANKA_1210200	PRE-binding protein, putative	0	0	0	0	0	4
PBANKA_1211000	GMP synthase [glutamine-hydrolyzing], putative	0	0	0	2	6	6
PBANKA_1214000	heat shock protein 60, putative	0	0	0	2	2	2
PBANKA_1217600	histone H2A.Z, putative	0	2	2	0	4	4
PBANKA_1217700	ATP-dependent RNA helicase DDX6	0	0	0	0	0	6
PBANKA_1219800	Cg2 protein, putative	0	2	0	2	0	0
PBANKA_1226500	proteasome subunit beta type-4, putative	0	0	0	2	0	3
PBANKA_1228000	1-cys peroxiredoxin, putative	0	0	0	0	0	2
PBANKA_1231000	40S ribosomal protein S11, putative	0	0	0	0	0	2
PBANKA_1231800	60S ribosomal protein L12, putative	0	0	0	2	0	0
PBANKA_1232500	eukaryotic translation initiation factor 3 subunit B, putative	0	0	0	0	0	2
PBANKA_1234200	40S ribosomal protein S24, putative	0	0	0	0	0	2
PBANKA_1234800	40S ribosomal protein S9, putative	0	0	0	2	0	0
PBANKA_1237800	multidrug resistance protein 1, putative	0	0	0	2	2	3
PBANKA_1239900	acyl-CoA synthetase, putative	0	0	3	2	3	2
PBANKA_1242300	Hsc70-interacting protein, putative	0	0	2	3	0	5
PBANKA_1242800	eukaryotic translation initiation factor 3 subunit E, putative	0	0	0	0	0	2
PBANKA_1301300	trailer hitch homolog	0	0	0	3	0	6
PBANKA_1301400	proteasome subunit alpha type-1, putative	0	0	0	2	0	3
PBANKA_1302600	DNA primase small subunit, putative	0	3	0	0	0	0
PBANKA_1306000	replication factor A protein 3, putative	0	2	2	2	0	0
PBANKA_1309900	M17 leucyl aminopeptidase, putative	0	0	0	0	0	3
PBANKA_1310400	centrin-2, putative	0	0	0	0	3	0
PBANKA_1312700	gamete egress and sporozoite traversal protein	0	0	0	0	0	2
PBANKA_1318100	aminopeptidase P, putative	0	0	0	3	2	3
PBANKA_1321000	MA3 domain-containing protein, putative	0	0	0	0	0	4
PBANKA_1324400	60S ribosomal protein L27, putative	0	0	0	2	0	0
PBANKA_1326900	DNA polymerase alpha subunit B, putative	0	2	4	2	0	0
PBANKA_1329300	40S ribosomal protein S3, putative	0	2	2	0	3	6
PBANKA_1329700	26S proteasome regulatory subunit RPN2, putative	0	0	0	0	0	2
PBANKA_1332700	duffy-binding protein	0	0	0	0	0	2
PBANKA_1334300	exported protein 2	0	0	2	0	0	2
PBANKA_1338300	60S ribosomal protein L6, putative	0	0	0	2	0	3
PBANKA_1338600	60S ribosomal protein L23, putative	0	0	0	0	0	2
PBANKA_1340400	lactate dehydrogenase, putative	0	0	0	2	0	3
PBANKA_1346700	60S ribosomal protein L23, putative	0	0	0	2	0	2
PBANKA_1349100	MSP7-like protein	0	0	2	2	0	2
PBANKA_1354500	60S ribosomal protein L18-2, putative	0	0	2	2	0	3
PBANKA_1355100	40S ribosomal protein S6, putative	0	0	0	3	0	0
PBANKA_1360100	nucleoside transporter 1	0	0	0	0	0	0
PBANKA_1360300	DNA/RNA-binding protein Alba 4, putative	0	0	0	0	0	3
PBANKA_1362000	glutamate--tRNA ligase, putative	0	0	0	0	0	2
PBANKA_1362900	lysine--tRNA ligase, putative	0	0	0	2	0	5
PBANKA_1364300	glycerol kinase, putative	0	0	0	0	0	3
PBANKA_1400600	cytoadherence linked asexual protein, putative	0	2	0	2	5	0
PBANKA_1401300	40S ribosomal protein S7, putative	0	0	2	0	2	0
PBANKA_1406700	carbamoyl phosphate synthetase, putative	0	0	0	0	0	5
PBANKA_1410000	26S protease regulatory subunit 7, putative	0	0	0	0	0	2
PBANKA_1410400	V-type proton ATPase catalytic subunit A, putative	0	0	0	0	0	5
PBANKA_1416300	40S ribosomal protein S19, putative	0	0	0	0	2	2
PBANKA_1420600	histone H2B variant, putative	0	0	0	0	2	0
PBANKA_1423600	40S ribosomal protein S16, putative	0	0	0	0	2	3
PBANKA_1426900	ATP-dependent RNA helicase DBP1, putative	0	0	0	0	0	6
PBANKA_1428700	eukaryotic translation initiation factor 3 subunit A, putative	0	0	0	0	0	5
PBANKA_1432200	male development gene 1	0	0	0	2	0	0
PBANKA_1437300	endoplasmin, putative	0	2	5	4	5	4
PBANKA_1439200	polyadenylate-binding protein 1, putative	0	0	0	0	0	3
PBANKA_1439400	histone chaperone ASF1, putative	0	0	2	0	0	0
PBANKA_1443300	merozoite surface protein 9, putative	0	0	3	4	0	0
PBANKA_1450300	ATP synthase subunit beta, mitochondrial	0	0	0	2	0	0
PBANKA_1453300	acyl-CoA synthetase, putative	0	0	0	0	0	3
PBANKA_1456200	rab specific GDP dissociation inhibitor, putative	0	0	0	0	0	3
PBANKA_1460400	peptidyl-prolyl cis-trans isomerase FKBP35, putative	0	0	0	0	0	4
PBANKA_1461800	26S protease regulatory subunit 8, putative	0	0	0	0	0	2

## Sheet: Gametocytes 6 minutes
		Gametocytes activated for 6 min
Accession Number	Product Description	SMC2	SMC2	SMC2	SMC4	SMC4	SMC4	SMC4	WTGFP
PBANKA_1108700	structural maintenance of chromosomes protein 4, putative	79	44	31	28	96	80	186	0
PBANKA_1416900	structural maintenance of chromosomes protein 2, putative	58	34	33	22	83	55	159	0
PBANKA_1206900	tubulin beta chain, putative	23	16	29	19	20	10	27	29
PBANKA_0611600	ribonucleoside-diphosphate reductase large subunit, putative	22	6	26	15	15	6	19	34
PBANKA_0711900	heat shock protein 70	21	16	26	30	24	9	28	39
PBANKA_1326400	glyceraldehyde-3-phosphate dehydrogenase	21	18	30	15	21	6	15	22
PBANKA_1125600	pyruvate kinase, putative	19	10	23	8	15	5	23	11
PBANKA_1214300	enolase, putative	16	12	23	14	23	12	17	20
PBANKA_1314800	elongation factor 2, putative	14	6	18	10	10	0	5	34
PBANKA_0301800	condensin-2 complex subunit H2, putative	13	10	2	2	2	3	12	0
PBANKA_0510900	40S ribosomal protein S2, putative	11	3	11	1	3	3	7	5
PBANKA_0522700	alpha tubulin 2	11	10	24	16	7	5	16	21
PBANKA_0914300	protein disulfide isomerase related protein, putative	11	6	6	2	2	1	2	18
PBANKA_1210900	phosphoglucomutase, putative	11	0	7	1	1	0	2	15
PBANKA_1308600	fructose-bisphosphate aldolase 2	11	8	15	13	16	8	11	22
PBANKA_0719600	memo-like protein	10	0	0	0	2	0	2	6
PBANKA_1121700	leucine--tRNA ligase, putative	10	0	0	0	1	1	3	7
PBANKA_1217700	ATP-dependent RNA helicase DDX6	10	0	4	0	11	3	7	14
PBANKA_1235600	adenosylhomocysteinase, putative	10	6	17	1	4	0	3	15
PBANKA_1331900	eukaryotic initiation factor 4a, putative	10	3	11	2	9	0	9	17
PBANKA_0417700	alpha tubulin 1	9	8	19	11	0	0	14	18
PBANKA_0702800	protein disulfide isomerase	9	6	18	6	10	0	3	25
PBANKA_0938500	succinyl-CoA synthetase alpha subunit, putative	9	7	15	2	6	0	3	10
PBANKA_1133300	elongation factor 1-alpha	9	8	17	13	12	10	13	23
PBANKA_1312000	condensin-2 complex subunit G2, putative	9	12	7	1	0	0	0	0
PBANKA_0712600	14-3-3 protein	8	8	13	13	10	1	6	15
PBANKA_1210800	hypoxanthine-guanine phosphoribosyltransferase, putative	7	3	13	1	10	1	7	4
PBANKA_1241800	DNA replication licensing factor MCM3, putative	7	4	6	6	2	0	0	7
PBANKA_1459300	actin I	7	5	14	7	11	5	17	21
PBANKA_1106700	60S ribosomal protein L4, putative	6	4	0	1	7	2	6	13
PBANKA_1463000	osmiophilic body protein G377	6	0	5	0	1	0	0	3
PBANKA_0107300	T-complex protein 1 subunit zeta, putative	5	0	4	0	0	0	0	16
PBANKA_0310900	T-complex protein 1 subunit theta, putative	5	0	5	0	0	0	0	22
PBANKA_0919900	ATP-dependent 6-phosphofructokinase, putative	5	0	0	0	0	0	0	2
PBANKA_1310800	40S ribosomal protein S5, putative	5	0	0	0	2	0	4	4
PBANKA_1329300	40S ribosomal protein S3, putative	5	0	0	3	4	4	3	9
PBANKA_1444000	macrophage migration inhibitory factor	5	3	6	4	3	2	3	0
PBANKA_0406500	T-complex protein 1 subunit eta, putative	4	0	3	1	1	0	3	14
PBANKA_0407600	asparagine synthetase [glutamine-hydrolyzing]	4	0	3	0	1	0	3	8
PBANKA_0610900	HSP40, subfamily A, putative	4	0	0	0	5	0	4	16
PBANKA_0703900	receptor for activated c kinase, putative	4	6	9	7	7	0	3	9
PBANKA_0920000	multiprotein-bridging factor 1, putative	4	0	0	1	4	0	0	0
PBANKA_1003800	V-type proton ATPase subunit B, putative	4	0	3	0	6	0	0	13
PBANKA_1028400	60S ribosomal protein L10, putative	4	0	0	0	1	1	0	6
PBANKA_1134100	T-complex protein 1 subunit delta, putative	4	0	10	0	1	0	0	17
PBANKA_1222800	tyrosine--tRNA ligase, putative	4	0	0	0	0	0	0	0
PBANKA_1234800	40S ribosomal protein S9, putative	4	0	0	0	1	0	3	3
PBANKA_1409600	meiosis-specific nuclear structural protein 1, putative	4	0	3	1	2	0	0	6
PBANKA_0405400	40S ribosomal protein S12, putative	3	0	0	1	1	0	0	0
PBANKA_0522800	40S ribosomal protein S19, putative	3	0	0	1	2	0	2	6
PBANKA_0610200	DNA replication licensing factor MCM5, putative	3	4	5	2	1	0	0	10
PBANKA_0615200	calcium-dependent protein kinase 4	3	0	7	0	4	0	3	14
PBANKA_0941900	histone H4, putative	3	3	0	0	1	0	0	6
PBANKA_1030100	actin II	3	0	4	1	1	0	3	9
PBANKA_1103100	actin-depolymerizing factor 1	3	0	4	0	3	0	0	2
PBANKA_1145800	membrane associated histidine-rich protein 1a	3	0	4	1	2	0	2	4
PBANKA_1209400	inner membrane complex sub-compartment protein 1	3	0	4	0	0	0	0	2
PBANKA_1231700	60S ribosomal protein L2, putative	3	0	0	1	0	0	3	3
PBANKA_1340400	lactate dehydrogenase, putative	3	0	10	3	7	0	0	15
PBANKA_1354400	60S ribosomal protein L18, putative	3	0	0	1	1	0	0	6
PBANKA_1355100	40S ribosomal protein S6, putative	3	0	0	0	6	2	3	4
PBANKA_1360300	DNA/RNA-binding protein Alba 4, putative	3	0	0	0	0	2	2	5
PBANKA_1365500	exported protein IBIS1	3	0	4	1	1	0	0	7
PBANKA_1423300	DNA/RNA-binding protein Alba 1, putative	3	3	3	1	2	2	2	3
PBANKA_1444100	T-complex protein 1 subunit gamma, putative	3	0	3	0	2	0	3	17
PBANKA_1450200	serine hydroxymethyltransferase, putative	3	0	3	2	1	0	0	10
PBANKA_0108800	histone H3, putative	2	0	0	0	0	0	0	0
PBANKA_0520200	ADP/ATP transporter on adenylate translocase, putative	2	0	3	0	0	0	0	3
PBANKA_0602800	ubiquitin-conjugating enzyme E2, putative	2	0	0	0	3	0	0	3
PBANKA_0604300	tetratricopeptide repeat protein, putative	2	10	11	11	1	0	0	18
PBANKA_0619100	40S ribosomal protein S5, putative	2	0	0	0	2	2	2	4
PBANKA_0717800	60S ribosomal protein L15, putative	2	0	0	0	1	0	2	4
PBANKA_0803400	40S ribosomal protein S29, putative	2	0	0	0	1	0	0	2
PBANKA_0918100	60S ribosomal protein L38, putative	2	0	0	0	1	0	0	0
PBANKA_0940900	RuvB-like helicase 2, putative	2	0	0	0	2	0	0	0
PBANKA_0941500	40S ribosomal protein S4, putative	2	0	0	0	2	2	2	7
PBANKA_0941800	histone H2B, putative	2	0	3	2	1	0	0	3
PBANKA_1117500	ribosomal protein L27a, putative	2	0	0	0	1	0	0	3
PBANKA_1117700	malate dehydrogenase, putative	2	0	0	1	5	0	0	13
PBANKA_1137900	proliferating cell nuclear antigen 1, putative	2	0	7	3	2	0	0	6
PBANKA_1201900	40S ribosomal protein S20e, putative	2	0	0	0	3	0	2	3
PBANKA_1202400	60S ribosomal protein L13, putative	2	0	0	0	3	0	0	5
PBANKA_1206600	26S protease regulatory subunit 4, putative	2	0	0	0	0	0	0	5
PBANKA_1214700	conserved Plasmodium protein, unknown function	2	0	0	0	1	0	0	7
PBANKA_1218200	T-complex protein 1 subunit epsilon, putative	2	0	7	1	2	0	0	12
PBANKA_1230800	pyridoxal kinase, putative	2	0	0	0	1	0	0	0
PBANKA_1238800	karyopherin beta, putative	2	0	4	0	1	0	4	30
PBANKA_1301300	trailer hitch homolog	2	0	0	1	8	0	0	7
PBANKA_1322400	exonuclease V, mitochondrial, putative	2	0	0	0	0	0	0	6
PBANKA_1323600	biotin--protein ligase 2	2	0	0	0	1	0	0	0
PBANKA_1340300	phosphoribosylpyrophosphate synthetase, putative	2	0	0	0	0	0	0	0
PBANKA_1406800	40S ribosomal protein S27, putative	2	0	0	1	1	0	2	2
PBANKA_1410300	M1-family alanyl aminopeptidase, putative	2	0	13	1	2	0	0	3
PBANKA_1410400	V-type proton ATPase catalytic subunit A, putative	2	0	6	0	2	0	0	12
PBANKA_1423600	40S ribosomal protein S16, putative	2	0	0	0	3	1	2	3
PBANKA_1426100	conserved protein, unknown function	2	0	0	0	1	0	0	0
PBANKA_1452600	calcyclin binding protein, putative	2	0	0	0	0	0	0	0
PBANKA_1461800	26S protease regulatory subunit 8, putative	2	0	0	0	0	0	0	0
PBANKA_0100800	zinc finger protein, putative	0	0	0	2	1	0	0	0
PBANKA_0104700	long chain polyunsaturated fatty acid elongation enzyme, putative	0	0	0	0	1	0	0	0
PBANKA_0105500	glutaredoxin-like protein	0	0	0	0	0	0	0	2
PBANKA_0105600	translation initiation factor IF-2, putative	0	0	0	0	0	0	0	4
PBANKA_0107100	proteasome subunit alpha type-2, putative	0	0	0	0	0	0	0	7
PBANKA_0107400	ornithine aminotransferase, putative	0	0	3	0	0	0	0	7
PBANKA_0109100	transketolase, putative	0	0	0	0	0	0	0	8
PBANKA_0110400	eukaryotic translation initiation factor 3 subunit L, putative	0	0	0	0	0	0	0	4
PBANKA_0201600	early transcribed membrane protein	0	0	0	0	0	0	0	2
PBANKA_0203000	chromatin assembly factor 1 protein WD40 domain, putative	0	5	7	8	2	0	5	14
PBANKA_0204200	tubulin-specific chaperone a, putative	0	0	0	0	0	0	0	4
PBANKA_0204500	LCCL domain-containing protein, putative	0	0	0	0	0	0	0	3
PBANKA_0205400	proteasome subunit beta type-3, putative	0	0	0	0	0	0	0	3
PBANKA_0207000	calcium-transporting ATPase, putative	0	0	7	0	1	0	0	12
PBANKA_0211500	proteasome subunit alpha type-5, putative	0	0	0	0	0	0	0	9
PBANKA_0212100	eukaryotic translation initiation factor 2 subunit alpha	0	0	0	0	0	0	0	3
PBANKA_0301300	conserved Plasmodium protein, unknown function	0	0	0	0	0	0	0	3
PBANKA_0302500	hexose transporter	0	0	0	0	0	0	0	4
PBANKA_0303600	26S proteasome regulatory subunit RPN1, putative	0	0	0	0	0	0	0	11
PBANKA_0304900	serine repeat antigen 3	0	0	7	0	0	0	0	0
PBANKA_0305000	serine repeat antigen 2	0	0	13	0	0	0	0	0
PBANKA_0305100	serine repeat antigen 1	0	0	5	0	0	0	0	0
PBANKA_0306800	ATP-dependent RNA helicase UAP56, putative	0	0	0	0	2	0	2	9
PBANKA_0306800	ATP-dependent RNA helicase UAP56, putative	0	0	0	0	0	0	0	9
PBANKA_0306900	Sec61-gamma subunit of protein translocation complex, putative	0	0	0	0	1	0	0	0
PBANKA_0307000	60S ribosomal protein L37ae, putative	0	0	0	0	0	0	0	3
PBANKA_0308600	asparagine--tRNA ligase, putative	0	0	0	0	0	0	0	13
PBANKA_0314200	calcium-dependent protein kinase 1	0	0	0	0	1	0	0	7
PBANKA_0314700	replication factor C subunit 2, putative	0	0	4	0	0	0	0	5
PBANKA_0316000	replication factor C subunit 1, putative	0	6	0	2	0	0	0	4
PBANKA_0404100	DNA-(apurinic or apyrimidinic site) lyase, putative	0	0	0	0	1	0	0	0
PBANKA_0404800	FAD-dependent glycerol-3-phosphate dehydrogenase, putative	0	0	0	0	2	0	3	9
PBANKA_0405200	T-complex protein 1 subunit beta, putative	0	0	9	0	2	0	6	26
PBANKA_0405300	40S ribosomal protein S23, putative	0	0	0	0	1	0	0	2
PBANKA_0405500	60S ribosomal protein L7, putative	0	0	0	0	1	0	0	5
PBANKA_0407700	60S acidic ribosomal protein P2, putative	0	0	0	0	3	0	2	4
PBANKA_0414600	40S ribosomal protein S15A, putative	0	0	0	0	3	2	5	6
PBANKA_0416600	replication protein A1, small fragment	0	0	6	1	0	0	0	10
PBANKA_0417500	60S ribosomal protein L32, putative	0	0	0	0	2	0	0	2
PBANKA_0501100	early transcribed membrane protein	0	0	0	1	0	0	0	0
PBANKA_0502200	26S proteasome regulatory subunit p55, putative	0	0	0	0	0	0	0	6
PBANKA_0503600	60S ribosomal protein L30e, putative	0	0	0	0	0	0	0	4
PBANKA_0505100	ADP-ribosylation factor, putative	0	0	0	0	0	0	3	7
PBANKA_0505800	deoxyribose-phosphate aldolase, putative	0	0	0	0	7	0	8	9
PBANKA_0511900	60S ribosomal protein L3, putative	0	0	0	2	1	1	0	7
PBANKA_0512800	merozoite TRAP-like protein	0	0	6	0	0	0	0	0
PBANKA_0514500	26S proteasome regulatory subunit RPN9, putative	0	0	0	0	0	0	0	6
PBANKA_0515000	ookinete surface protein P25	0	0	0	0	1	0	0	0
PBANKA_0517000	early transcribed membrane protein	0	0	0	2	0	0	0	0
PBANKA_0518700	methionine--tRNA ligase, putative	0	0	0	0	0	0	0	7
PBANKA_0524200	early transcribed membrane protein	0	0	0	1	0	0	0	2
PBANKA_0602700	nucleosome assembly protein, putative	0	0	3	0	0	0	0	9
PBANKA_0610400	non-SERCA-type Ca2+ -transporting P-ATPase, putative	0	0	0	0	0	0	0	10
PBANKA_0614500	eukaryotic translation initiation factor 3 subunit I, putative	0	0	0	0	0	0	0	5
PBANKA_0616700	NIMA related kinase 4	0	0	0	0	1	0	0	2
PBANKA_0617900	apoptosis-inducing factor, putative	0	0	0	0	0	0	0	4
PBANKA_0619200	secreted ookinete protein, putative	0	0	6	1	0	0	0	5
PBANKA_0713900	adenylate kinase 2, putative	0	0	0	0	1	0	0	0
PBANKA_0715500	phosphoglucomutase-2	0	0	0	1	0	0	0	0
PBANKA_0715600	26S protease regulatory subunit 6B, putative	0	0	0	0	0	0	0	5
PBANKA_0717400	coatomer subunit zeta, putative	0	0	3	0	0	0	0	0
PBANKA_0800400	conserved Plasmodium protein, unknown function	0	0	0	1	0	0	0	0
PBANKA_0803100	DNA replication licensing factor MCM7, putative	0	0	0	3	0	1	0	11
PBANKA_0803200	inositol-phosphate phosphatase, putative	0	0	0	1	0	0	0	0
PBANKA_0803600	importin-7, putative	0	0	0	0	0	0	0	6
PBANKA_0804300	DNA mismatch repair protein MSH2	0	0	0	1	0	0	0	2
PBANKA_0805700	heat shock protein 90, putative	0	6	24	6	15	4	18	41
PBANKA_0807600	40S ribosomal protein S11, putative	0	0	0	1	2	0	0	4
PBANKA_0813500	SAP domain-containing protein, putative	0	0	0	0	1	0	0	0
PBANKA_0814200	elongation factor 1-beta, putative	0	0	0	0	2	0	0	10
PBANKA_0814400	conserved Plasmodium protein, unknown function	0	0	0	0	1	0	0	0
PBANKA_0816200	ribonuclease H2 subunit C, putative	0	0	0	1	0	0	0	0
PBANKA_0816400	ATP-dependent 6-phosphofructokinase, putative	0	3	0	0	1	0	0	15
PBANKA_0818000	merozoite organizing protein, putative	0	9	0	2	0	0	0	0
PBANKA_0818900	endoplasmic reticulum chaperone BiP, putative	0	0	12	2	10	0	13	16
PBANKA_0819900	nucleosome assembly protein	0	0	7	7	0	0	0	12
PBANKA_0821700	inosine-5'-monophosphate dehydrogenase, putative	0	0	0	0	0	0	0	4
PBANKA_0823400	phosphoglycerate kinase, putative	0	0	4	2	4	0	0	19
PBANKA_0823500	glutamine synthetase, putative	0	0	0	0	0	0	0	7
PBANKA_0824700	thioredoxin reductase, putative	0	0	0	0	3	0	0	2
PBANKA_0903600	dynamin-like protein, putative	0	0	0	0	1	0	0	5
PBANKA_0905000	40S ribosomal protein S21, putative	0	0	0	1	2	0	0	3
PBANKA_0906500	60S ribosomal protein L28, putative	0	0	0	0	1	0	0	0
PBANKA_0910200	protein phosphatase PPM2	0	0	0	0	0	0	0	6
PBANKA_0912100	casein kinase 1, putative	0	0	0	0	1	0	0	0
PBANKA_0912300	tudor staphylococcal nuclease, putative	0	0	0	0	1	0	0	12
PBANKA_0913000	condensin-2 complex subunit D3, putative	0	17	9	3	0	0	0	0
PBANKA_0914400	heat shock protein 70, putative	0	0	19	1	0	0	0	6
PBANKA_0916200	T-complex protein 1 subunit alpha, putative	0	0	5	0	4	0	4	22
PBANKA_0917900	26S protease regulatory subunit 6A, putative	0	0	0	0	1	0	0	7
PBANKA_0918000	60S acidic ribosomal protein P0, putative	0	0	0	2	3	0	3	5
PBANKA_0919300	spermidine synthase, putative	0	0	3	0	0	0	0	3
PBANKA_0922100	40S ribosomal protein S18, putative	0	0	0	0	5	2	5	5
PBANKA_0922500	kelch domain-containing protein, putative	0	0	0	0	0	0	0	7
PBANKA_0924100	thioredoxin-like protein, putative	0	0	0	1	0	0	0	0
PBANKA_0924900	translation elongation factor EF-1, subunit alpha, putative	0	0	0	0	0	0	0	5
PBANKA_0930300	GTP-binding nuclear protein RAN/TC4, putative	0	0	5	2	6	0	2	13
PBANKA_0931300	dipeptidyl aminopeptidase 1, putative	0	0	8	0	0	0	0	0
PBANKA_0938400	endoplasmic reticulum-resident calcium binding protein, putative	0	0	0	0	1	0	0	0
PBANKA_0941100	conserved Apicomplexan protein, unknown function	0	0	4	0	0	0	0	2
PBANKA_0943600	60S acidic ribosomal protein P1, putative	0	0	0	0	3	0	0	5
PBANKA_1004000	cytosolic glyoxalase II, putative	0	0	0	0	1	0	0	3
PBANKA_1009500	glutamate synthase [NADH], putative	0	0	0	0	0	0	0	14
PBANKA_1010000	mitochondrial acidic protein MAM33, putative	0	0	0	1	0	0	0	0
PBANKA_1010500	Hsp70/Hsp90 organizing protein, putative	0	0	0	0	0	0	0	7
PBANKA_1010800	CCR4-associated factor 16, putative	0	0	0	0	0	0	0	4
PBANKA_1011400	DNA topoisomerase 2, putative	0	0	0	0	0	0	0	2
PBANKA_1013100	60S ribosomal protein L14, putative	0	0	0	0	0	0	0	5
PBANKA_1013200	succinyl-CoA ligase [ADP-forming] subunit beta, putative	0	0	6	0	0	0	0	0
PBANKA_1016300	proliferation-associated protein 2g4, putative	0	0	0	0	0	0	0	6
PBANKA_1016700	leucine-rich repeat protein	0	0	6	4	1	0	0	10
PBANKA_1017900	phosphoenolpyruvate carboxylase	0	0	0	0	0	0	0	4
PBANKA_1018600	60S ribosomal protein L21, putative	0	0	0	1	1	0	0	6
PBANKA_1019400	60S ribosomal protein L7-3, putative	0	0	0	0	3	0	2	4
PBANKA_1019500	60S ribosomal protein L5, putative	0	0	0	0	2	0	2	7
PBANKA_1022000	40S ribosomal protein S25, putative	0	0	0	0	0	0	0	5
PBANKA_1022300	mannose-1-phosphate guanyltransferase, putative	0	0	0	0	1	0	0	6
PBANKA_1024900	DNA replication licensing factor MCM2, putative	0	0	0	3	0	0	0	12
PBANKA_1026200	NADP-specific glutamate dehydrogenase, putative	0	0	3	0	0	0	0	0
PBANKA_1029400	conserved Plasmodium protein, unknown function	0	0	0	2	0	0	0	3
PBANKA_1031900	eukaryotic translation initiation factor 2 subunit gamma, putative	0	0	0	0	0	0	0	6
PBANKA_1033900	40S ribosomal protein S8e, putative	0	0	0	1	2	2	0	8
PBANKA_1034100	FANCJ-like helicase, putative	0	0	0	2	0	0	0	0
PBANKA_1034400	plasmepsin IV	0	0	4	0	1	0	6	7
PBANKA_1035500	vacuolar protein sorting-associated protein 29, putative	0	0	0	0	1	0	0	0
PBANKA_1038800	conserved Plasmodium protein, unknown function	0	0	0	1	0	0	0	0
PBANKA_1038900	condensin complex subunit 1, putative	0	0	0	1	0	0	0	0
PBANKA_1101300	skeleton-binding protein 1	0	0	0	1	0	0	0	2
PBANKA_1101600	chromatin assembly factor 1 subunit A, putative	0	0	0	2	0	0	0	0
PBANKA_1102200	merozoite surface protein 8	0	0	0	0	0	0	0	5
PBANKA_1102900	conserved Plasmodium protein, unknown function	0	0	0	1	0	0	0	0
PBANKA_1112300	ras-related protein Rab-1B, putative	0	0	0	0	0	0	0	6
PBANKA_1113000	purine nucleoside phosphorylase, putative	0	3	9	1	2	0	0	17
PBANKA_1113400	secreted ookinete protein	0	0	5	0	0	0	0	0
PBANKA_1115400	BolA-like protein, putative	0	0	0	0	3	0	4	0
PBANKA_1116800	conserved protein, unknown function	0	0	0	0	0	0	0	6
PBANKA_1117000	histone H2A, putative	0	0	0	2	3	0	3	2
PBANKA_1118600	cell division cycle protein 48 homologue, putative	0	0	0	5	0	0	0	15
PBANKA_1122900	hexokinase, putative	0	0	9	1	0	0	4	16
PBANKA_1123500	SNF2 helicase, putative	0	0	3	0	0	0	0	27
PBANKA_1126200	protein DJ-1, putative	0	0	0	5	1	0	4	0
PBANKA_1127700	nicotinate phosphoribosyltransferase, putative	0	0	0	0	0	0	0	11
PBANKA_1130400	proteasome subunit alpha type-4, putative	0	0	0	0	0	0	0	3
PBANKA_1130500	proteasome subunit alpha type-7, putative	0	0	0	0	0	0	0	6
PBANKA_1131600	DNA replication licensing factor MCM6, putative	0	0	0	0	1	0	0	6
PBANKA_1137800	glideosome-associated connector	0	0	4	0	0	0	2	32
PBANKA_1141700	ubiquitin-60S ribosomal protein L40, putative	0	0	3	0	1	0	0	0
PBANKA_1145100	conserved Plasmodium protein, unknown function	0	0	0	0	0	1	0	0
PBANKA_1145900	membrane associated histidine-rich protein 1b	0	0	6	0	0	0	0	0
PBANKA_1204400	DNA/RNA-binding protein Alba 3, putative	0	0	0	0	2	0	0	0
PBANKA_1205000	single-strand telomeric DNA-binding protein GBP2, putative	0	0	0	0	3	0	0	3
PBANKA_1206300	zinc finger protein, putative	0	0	0	0	1	1	0	0
PBANKA_1209000	eukaryotic translation initiation factor 2 subunit beta, putative	0	0	0	1	1	0	0	3
PBANKA_1210200	PRE-binding protein, putative	0	0	0	0	1	0	0	0
PBANKA_1211000	GMP synthase [glutamine-hydrolyzing], putative	0	0	0	0	0	0	0	6
PBANKA_1213600	cysteine--tRNA ligase, putative	0	0	0	0	0	0	0	14
PBANKA_1214000	heat shock protein 60, putative	0	0	16	2	5	0	0	2
PBANKA_1215600	40S ribosomal protein S3A, putative	0	0	0	0	4	2	2	7
PBANKA_1216500	peptidyl-prolyl cis-trans isomerase, putative	0	0	5	5	1	0	0	6
PBANKA_1217600	histone H2A.Z, putative	0	0	0	0	1	0	0	2
PBANKA_1219300	heat shock protein 110, putative	0	0	3	1	1	0	0	15
PBANKA_1221200	60S ribosomal protein L34, putative	0	0	0	0	1	0	0	9
PBANKA_1222900	26S proteasome regulatory subunit RPN10, putative	0	0	0	1	1	0	0	0
PBANKA_1223300	ras-related protein Rab-18, putative	0	0	3	0	0	0	0	0
PBANKA_1226700	AAA family ATPase, putative	0	0	0	0	1	0	0	0
PBANKA_1228200	glutamate dehydrogenase, putative	0	0	0	0	0	0	0	9
PBANKA_1229200	60S ribosomal protein L19, putative	0	0	0	0	2	0	0	0
PBANKA_1229200	60S ribosomal protein L19, putative	0	0	0	0	0	0	0	4
PBANKA_1231000	40S ribosomal protein S11, putative	0	0	3	1	3	2	2	3
PBANKA_1231800	60S ribosomal protein L12, putative	0	0	0	0	1	0	0	3
PBANKA_1232100	serine/arginine-rich splicing factor 1, putative	0	0	0	0	1	0	0	2
PBANKA_1232200	FACT complex subunit SPT16	0	0	0	4	0	0	0	5
PBANKA_1237800	multidrug resistance protein 1, putative	0	0	6	0	0	0	0	5
PBANKA_1242300	Hsc70-interacting protein	0	0	0	0	0	0	0	9
PBANKA_1302800	thioredoxin peroxidase 1	0	0	7	2	4	0	3	7
PBANKA_1303800	triosephosphate isomerase, putative	0	6	4	8	1	0	0	12
PBANKA_1305100	60S ribosomal protein L1, putative	0	0	0	0	2	0	0	0
PBANKA_1305300	FACT complex subunit SSRP1, putative	0	0	0	2	0	0	0	8
PBANKA_1306200	tRNA import protein tRIP, putative	0	0	0	0	1	0	0	5
PBANKA_1309900	M17 leucyl aminopeptidase, putative	0	0	0	0	1	0	0	4
PBANKA_1310400	centrin-2, putative	0	0	3	0	1	0	0	0
PBANKA_1312700	gamete egress and sporozoite traversal protein	0	0	0	1	0	0	0	3
PBANKA_1315500	sortilin, putative	0	0	0	0	0	0	0	4
PBANKA_1316300	conserved Plasmodium protein, unknown function	0	0	0	1	0	0	0	0
PBANKA_1317400	HSP90 co-chaperone p23, putative	0	0	0	0	0	0	0	7
PBANKA_1317500	glucose-6-phosphate dehydrogenase-6-phosphogluconolactonase, putative	0	0	0	0	0	0	0	5
PBANKA_1318100	aminopeptidase P, putative	0	0	0	2	0	0	0	8
PBANKA_1318400	6-phosphogluconate dehydrogenase, decarboxylating, putative	0	0	0	0	0	0	0	12
PBANKA_1320900	thioredoxin 1, putative	0	0	0	0	1	0	0	0
PBANKA_1321000	MA3 domain-containing protein, putative	0	0	0	0	0	0	0	10
PBANKA_1324400	60S ribosomal protein L27, putative	0	0	0	0	3	0	0	6
PBANKA_1326800	replication factor C subunit 3, putative	0	0	0	1	0	0	0	6
PBANKA_1329700	26S proteasome regulatory subunit RPN2, putative	0	0	0	0	0	0	0	10
PBANKA_1338300	60S ribosomal protein L6, putative	0	0	0	0	1	0	0	5
PBANKA_1338400	V-type proton ATPase subunit G, putative	0	0	0	0	1	0	0	3
PBANKA_1338600	60S ribosomal protein L23, putative	0	0	0	1	0	0	0	2
PBANKA_1340100	L-lactate dehydrogenase	0	3	9	4	2	0	0	20
PBANKA_1346700	60S ribosomal protein L23, putative	0	0	0	1	1	0	2	4
PBANKA_1347700	isoleucine--tRNA ligase, putative	0	0	0	0	0	0	0	9
PBANKA_1348900	chaperone binding protein, putative	0	0	0	0	1	0	0	4
PBANKA_1351800	26S proteasome regulatory subunit RPN3, putative	0	0	0	0	0	0	0	3
PBANKA_1351900	60S ribosomal protein L6, putative	0	0	0	0	0	0	0	6
PBANKA_1352000	elongation factor 1-gamma, putative	0	0	3	0	0	0	0	14
PBANKA_1354500	60S ribosomal protein L18-2, putative	0	0	0	0	1	0	0	3
PBANKA_1358600	isocitrate dehydrogenase [NADP], mitochondrial, putative	0	0	3	0	0	0	0	0
PBANKA_1359700	6-cysteine protein	0	0	0	0	4	0	2	5
PBANKA_1362000	glutamate--tRNA ligase, putative	0	0	0	0	0	0	0	12
PBANKA_1362900	lysine--tRNA ligase, putative	0	0	0	0	0	0	0	12
PBANKA_1364200	60S ribosomal protein L17, putative	0	0	0	0	2	0	2	2
PBANKA_1364300	glycerol kinase, putative	0	0	0	0	0	0	0	10
PBANKA_1401300	40S ribosomal protein S7, putative	0	0	0	0	3	1	5	5
PBANKA_1402500	condensin complex subunit 2, putative	0	6	0	5	0	0	2	0
PBANKA_1404900	26S protease regulatory subunit 10B, putative	0	0	0	0	0	0	0	6
PBANKA_1406700	carbamoyl phosphate synthetase, putative	0	0	0	0	0	0	0	7
PBANKA_1407600	60S ribosomal protein L24, putative	0	0	0	0	1	0	0	2
PBANKA_1410000	26S protease regulatory subunit 7, putative	0	0	0	0	0	0	0	8
PBANKA_1415600	DNA replication licensing factor MCM4, putative	0	3	0	2	2	0	0	12
PBANKA_1423500	60S ribosomal protein L13-2, putative	0	0	0	2	2	0	0	8
PBANKA_1424300	conserved protein, unknown function	0	0	0	0	0	0	0	3
PBANKA_1425100	karyopherin alpha, putative	0	0	0	0	0	0	0	5
PBANKA_1426700	hydroxymethyldihydropterin pyrophosphokinase-dihydropteroate synthase, putative	0	0	0	0	0	0	0	3
PBANKA_1426900	ATP-dependent RNA helicase DBP1, putative	0	0	0	0	1	0	0	14
PBANKA_1428700	eukaryotic translation initiation factor 3 subunit A, putative	0	0	0	0	0	0	0	8
PBANKA_1430800	thioredoxin peroxidase 2, putative	0	0	3	0	0	0	0	0
PBANKA_1432200	male development gene 1	0	3	4	0	1	0	0	6
PBANKA_1437300	endoplasmin, putative	0	0	17	0	8	0	9	11
PBANKA_1438000	cAMP-dependent protein kinase regulatory subunit, putative	0	0	0	0	0	0	0	6
PBANKA_1439400	histone chaperone ASF1, putative	0	0	0	1	0	0	0	0
PBANKA_1441400	proliferating cell nuclear antigen 2, putative	0	0	3	1	0	0	0	5
PBANKA_1447000	cytochrome b5, putative	0	0	3	0	0	0	0	0
PBANKA_1448400	conserved protein, unknown function	0	0	0	1	0	0	0	0
PBANKA_1449000	microgamete surface protein MiGS, putative	0	0	4	0	2	0	0	6
PBANKA_1450300	ATP synthase subunit beta, mitochondrial	0	0	0	0	2	0	0	6
PBANKA_1455100	replication factor C subunit 4, putative	0	0	0	0	0	0	0	7
PBANKA_1456100	40S ribosomal protein S17, putative	0	0	0	1	3	0	2	5
PBANKA_1456200	rab specific GDP dissociation inhibitor, putative	0	0	0	1	1	0	0	9
PBANKA_1457800	ADP-ribosylation factor GTPase-activating protein, putative	0	0	0	0	0	0	0	6
PBANKA_1463200	vacuolar protein sorting-associated protein 26, putative	0	0	0	0	1	0	0	0
