# Supplementary material for: Plasmodium Condensin Core Subunits SMC2/SMC4 Mediate Atypical Mitosis and Are Essential for Parasite Proliferation and Transmission
Source: Cell Rep. 2020 Feb 11;30(6):1883–1897.e6. doi: 10.1016/j.celrep.2020.01.033 (PMC7016506; doi:10.1016/j.celrep.2020.01.033)
Supplement: Table S3. List of Differentially Expressed Genes between SMC4PTD and WT Activated Gametocytes, Related to Figure 5 [file mmc4.xlsx]

## Sheet: SMC4vsWT_DESeq2_DiffExprGenes
List of differentially expressed genes between SMC4PTD and WT activated gametocytes
Gene ID	Gene Annotation	Log2Fold Change	Adjusted P-Value	Base Mean	lfcSE	Stat	P-value
PBANKA_0911650	U2 spliceosomal RNA	1.23033	0.0243803	443.154	0.346501	3.55071	0.000384188
PBANKA_0513500	conserved Plasmodium protein unknown function	1.03869	0.01511	1905.62	0.272952	3.8054	0.000141576
PBANKA_0904700	60S ribosomal protein L41 putative	1.03098	0.0284409	9998.77	0.295196	3.49254	0.000478457
PBANKA_0612900	conserved Plasmodium protein unknown function	0.974919	0.0309996	10614.3	0.282865	3.44659	0.000567709
PBANKA_0302900	conserved Plasmodium protein unknown function	0.84491	0.04974	11652.8	0.26019	3.24728	0.00116512
PBANKA_0510800	conserved Plasmodium protein unknown function	-0.834	0.0459287	6669.96	0.254842	-3.27261	0.00106559
PBANKA_1237800	multidrug resistance protein 1 putative	-0.83415	0.0417594	37199.3	0.251765	-3.31321	0.000922327
PBANKA_0802300	E3 ubiquitin-protein ligase putative	-0.86242	0.0409918	23220	0.258878	-3.33138	0.000864181
PBANKA_1412000	conserved Plasmodium protein unknown function	-0.870986	0.0459287	3623.53	0.266154	-3.27249	0.00106606
PBANKA_1109700	conserved Plasmodium protein unknown function	-0.876437	0.0417594	7553.37	0.263925	-3.32078	0.000897666
PBANKA_0823700	conserved Plasmodium protein unknown function	-0.879099	0.0417594	2262.28	0.265268	-3.31401	0.000919685
PBANKA_0806700	conserved Plasmodium protein unknown function	-0.879134	0.0338304	5784.69	0.258003	-3.40745	0.000655724
PBANKA_1010300	dynein-related AAA-type ATPase putative	-0.882722	0.0339695	5635.53	0.260034	-3.39463	0.000687203
PBANKA_0910700	conserved Plasmodium protein unknown function	-0.891888	0.0298102	5177.63	0.257052	-3.46967	0.00052109
PBANKA_1418100	ACDC domain-containing protein putative	-0.895221	0.0355596	8792.76	0.26492	-3.37921	0.000726942
PBANKA_0311400	serine/threonine protein kinase putative	-0.899865	0.0284124	14655.5	0.257252	-3.49799	0.000468785
PBANKA_1314900	conserved Plasmodium protein unknown function	-0.901219	0.0417594	27788.1	0.272071	-3.31244	0.000924864
PBANKA_0521300	zinc finger protein putative	-0.903935	0.0238102	6070.39	0.253878	-3.56051	0.000370133
PBANKA_0621600	conserved Plasmodium protein unknown function	-0.906527	0.0450931	2549.5	0.276136	-3.2829	0.00102746
PBANKA_1412200	conserved Plasmodium protein unknown function	-0.907673	0.0298102	3339.46	0.261826	-3.4667	0.000526884
PBANKA_0615500	conserved Plasmodium protein unknown function	-0.907998	0.0393446	9163.86	0.271401	-3.34559	0.000821076
PBANKA_1123500	SNF2 helicase putative	-0.911453	0.035873	14794.7	0.270145	-3.37395	0.000740989
PBANKA_0902300	conserved Plasmodium protein unknown function	-0.912363	0.0217443	6734.91	0.253397	-3.60053	0.000317574
PBANKA_1121000	conserved Plasmodium protein unknown function	-0.913337	0.0338304	15892.3	0.267891	-3.40936	0.000651162
PBANKA_0110500	leucine-rich repeat protein	-0.918065	0.0200028	40490.6	0.252068	-3.64213	0.000270393
PBANKA_1212000	conserved Plasmodium protein unknown function	-0.918401	0.0219598	4904.76	0.255634	-3.59264	0.000327339
PBANKA_1225900	conserved Plasmodium protein unknown function	-0.919065	0.0449763	144317	0.279668	-3.28627	0.00101522
PBANKA_1448700	bromodomain protein putative	-0.925383	0.0338304	5352.52	0.270613	-3.41958	0.000627169
PBANKA_0722000	phosphatidylinositol 4-kinase putative	-0.927105	0.0284796	5793.73	0.265736	-3.48881	0.000485172
PBANKA_1228500	sentrin-specific protease 2 putative	-0.928619	0.0269564	6916.86	0.263765	-3.52063	0.000430521
PBANKA_0926500	peptidase M16 putative	-0.930645	0.0339312	27193.8	0.273893	-3.39784	0.000679203
PBANKA_0811400	conserved Plasmodium protein unknown function	-0.93282	0.0338304	7243.02	0.274163	-3.40243	0.000667903
PBANKA_0720100	conserved Plasmodium protein unknown function	-0.938593	0.0309996	11576.1	0.272321	-3.44664	0.000567606
PBANKA_0502500	serine/threonine protein phosphatase 8	-0.939248	0.015759	46803.2	0.249257	-3.76819	0.000164436
PBANKA_1245500	conserved Plasmodium protein unknown function	-0.939408	0.0338304	3783.29	0.276168	-3.40158	0.000669979
PBANKA_0514300	conserved Plasmodium protein unknown function	-0.94114	0.0217443	21674.6	0.260957	-3.60649	0.000310369
PBANKA_1009200	conserved Plasmodium protein unknown function	-0.944032	0.0309996	34994.8	0.27352	-3.45142	0.000557644
PBANKA_1108500	conserved Plasmodium protein unknown function	-0.952134	0.0224786	43825.7	0.265747	-3.58285	0.00033986
PBANKA_0719500	conserved Plasmodium protein unknown function	-0.952176	0.0167078	4763.32	0.25565	-3.72453	0.000195683
PBANKA_0925200	calcium-dependent protein kinase 7	-0.953069	0.0160055	7330.95	0.253939	-3.75314	0.000174635
PBANKA_0610100	lysine-specific histone demethylase 1 putative	-0.954332	0.0276854	6081.25	0.271887	-3.51003	0.00044806
PBANKA_0920400	conserved Plasmodium protein unknown function	-0.957789	0.0160753	4533.79	0.255849	-3.74356	0.000181429
PBANKA_0831500	conserved Plasmodium protein unknown function	-0.96526	0.0198984	3359.01	0.264488	-3.64954	0.000262713
PBANKA_0818000	merozoite organizing protein putative	-0.969262	0.0298102	9114.72	0.279337	-3.46987	0.000520716
PBANKA_0601200	dynein heavy chain putative	-0.969657	0.0167078	16074.9	0.260229	-3.72616	0.000194416
PBANKA_0820800	regulator of chromosome condensation putative	-0.970084	0.0175184	3290.13	0.263161	-3.68628	0.00022756
PBANKA_1122700	tyrosine kinase-like protein putative	-0.971096	0.015759	4306.14	0.256635	-3.78396	0.000154355
PBANKA_0704500	HECT-like E3 ubiquitin ligase putative	-0.971968	0.0217443	8640.69	0.269897	-3.60125	0.000316689
PBANKA_1320200	conserved Plasmodium protein unknown function	-0.97259	0.015759	22656	0.257549	-3.77634	0.000159152
PBANKA_1400091	reticulocyte binding protein putative	-0.982319	0.0417594	1333.41	0.296793	-3.30977	0.000933717
PBANKA_1126900	eukaryotic translation initiation factor 2-alpha kinase	-0.982671	0.0168506	3606.11	0.265256	-3.70462	0.000211709
PBANKA_1448200	asparagine/aspartate rich protein putative	-0.994752	0.0167227	5767.77	0.267746	-3.71528	0.00020298
PBANKA_1118500	conserved Plasmodium protein unknown function	-0.998311	0.0148358	5534.01	0.260928	-3.82601	0.00013024
PBANKA_1025500	NOT family protein putative	-0.999685	0.0141767	6885.15	0.259605	-3.85079	0.000117737
PBANKA_1140300	conserved Plasmodium protein unknown function	-1.00136	0.0231422	5514.74	0.280369	-3.57159	0.000354821
PBANKA_0409400	protein kinase putative	-1.00153	0.0175184	27375.8	0.271621	-3.68723	0.000226707
PBANKA_0107600	conserved Plasmodium protein unknown function	-1.00206	0.0167572	2301.47	0.27007	-3.71036	0.000206967
PBANKA_1332800	biotin carboxylase subunit of acetyl CoA carboxylase putative	-1.00217	0.010149	11328.4	0.251424	-3.98599	6.72e-05
PBANKA_1208200	kinesin-4 putative	-1.00502	0.0114831	17349.9	0.25629	-3.92141	8.8e-05
PBANKA_0519900	conserved Plasmodium protein unknown function	-1.00972	0.0113038	7726.75	0.256797	-3.93198	8.42e-05
PBANKA_1036000	conserved Plasmodium protein unknown function	-1.01152	0.0200028	5918.02	0.277888	-3.64003	0.000272611
PBANKA_0210600	ubiquitin carboxyl-terminal hydrolase putative	-1.01656	0.0167227	11293.2	0.273553	-3.71612	0.000202307
PBANKA_1230100	ribonuclease putative	-1.01807	0.0338304	14804.6	0.299251	-3.40205	0.000668815
PBANKA_1228300	lysine-specific histone demethylase putative	-1.02275	0.015759	24337.6	0.270327	-3.78337	0.000154718
PBANKA_1026100	conserved Plasmodium protein unknown function	-1.02317	0.0217443	1348.41	0.284296	-3.59896	0.000319497
PBANKA_1303900	conserved Plasmodium protein unknown function	-1.02535	0.00877482	58834.5	0.250909	-4.08653	4.38e-05
PBANKA_0604500	high mobility group protein B3 putative	-1.02599	0.0121936	7415.48	0.263053	-3.9003	9.61e-05
PBANKA_1420500	conserved Plasmodium protein unknown function	-1.03107	0.010149	6675.54	0.259117	-3.97916	6.92e-05
PBANKA_1427800	peptidase family C50 putative	-1.03239	0.0148358	4906.27	0.270453	-3.81724	0.000134954
PBANKA_0705600	conserved Plasmodium protein unknown function	-1.03244	0.0148358	76792.1	0.269385	-3.83259	0.0001268
PBANKA_0943100	CCR4-NOT transcription complex subunit 1 putative	-1.03777	0.0100286	5777.11	0.259098	-4.00533	6.19e-05
PBANKA_1442200	protein SOC2	-1.03807	0.0203901	31973.1	0.285885	-3.63109	0.00028223
PBANKA_0205800	serine/threonine protein kinase putative	-1.04059	0.0129346	26809.2	0.268226	-3.87951	0.000104667
PBANKA_0418100	conserved Plasmodium protein unknown function	-1.04776	0.0160055	3786.52	0.279444	-3.74944	0.000177233
PBANKA_0406200	conserved Plasmodium protein unknown function	-1.04986	0.015759	4759.03	0.278593	-3.76844	0.00016427
PBANKA_1106100	conserved Plasmodium protein unknown function	-1.0555	0.00877482	11664.7	0.257945	-4.09194	4.28e-05
PBANKA_1011500	zinc finger protein putative	-1.0586	0.00877482	5222.91	0.259149	-4.08489	4.41e-05
PBANKA_0917500	structural maintenance of chromosomes protein 1 putative	-1.0588	0.0284124	9900.67	0.302843	-3.4962	0.000471926
PBANKA_1126800	HECT-domain (ubiquitin-transferase) putative	-1.06017	0.0338304	30695.6	0.310448	-3.41497	0.000637898
PBANKA_1308000	conserved Plasmodium protein unknown function	-1.06591	0.00832747	22707.4	0.257035	-4.14695	3.37e-05
PBANKA_0404000	conserved Plasmodium protein unknown function	-1.06638	0.0100584	2164.94	0.266821	-3.9966	6.43e-05
PBANKA_1133100	serine/threonine protein kinase putative	-1.07339	0.00596481	41909.7	0.253462	-4.23492	2.29e-05
PBANKA_1025300	rap guanine nucleotide exchange factor putative	-1.09325	0.00877482	2504.06	0.268389	-4.07339	4.63e-05
PBANKA_1319000	conserved Plasmodium protein unknown function	-1.09365	0.0113038	20701.3	0.278125	-3.93225	8.42e-05
PBANKA_1439200	polyadenylate-binding protein putative	-1.10017	0.0160055	31683.1	0.292665	-3.75913	0.000170505
PBANKA_1128500	SET domain protein putative	-1.10811	0.0108727	6404.59	0.280151	-3.95541	7.64e-05
PBANKA_1361200	conserved Plasmodium protein unknown function	-1.11314	0.00877482	47437.1	0.274611	-4.05353	5.05e-05
PBANKA_1237100	conserved Plasmodium protein unknown function	-1.11319	0.00877482	17147	0.274406	-4.05672	4.98e-05
PBANKA_0801800	conserved Plasmodium protein unknown function	-1.11331	0.00312511	38157.2	0.250272	-4.4484	8.65e-06
PBANKA_1329800	AP2 domain transcription factor AP2-SP	-1.14095	0.0417594	1399.9	0.344315	-3.31368	0.000920753
PBANKA_0901900	tubulin--tyrosine ligase putative	-1.14302	0.00240507	109844	0.250677	-4.55975	5.12e-06
PBANKA_1306800	protein transport protein SEC7 putative	-1.1461	0.00416294	2878.93	0.263175	-4.35491	1.33e-05
PBANKA_1359300	conserved Plasmodium protein unknown function	-1.14687	0.00854672	2420.86	0.277745	-4.12922	3.64e-05
PBANKA_1226100	conserved Plasmodium protein unknown function	-1.15038	0.00251333	10088.3	0.25496	-4.51198	6.42e-06
PBANKA_0212200	conserved Plasmodium protein unknown function	-1.15956	0.00877482	2655.33	0.285961	-4.05497	5.01e-05
PBANKA_0522600	erythrocyte membrane-associated antigen putative	-1.18251	0.00329003	6797.92	0.267453	-4.42135	9.81e-06
PBANKA_1206300	zinc finger protein putative	-1.18864	0.00251333	3971.66	0.262874	-4.5217	6.13e-06
PBANKA_0935500	conserved Plasmodium protein unknown function	-1.22889	0.00543215	4763.67	0.287886	-4.26866	1.97e-05
PBANKA_1321600	conserved Plasmodium protein unknown function	-1.23284	0.00976634	5656.26	0.306687	-4.01986	5.82e-05
PBANKA_1406900	conserved Plasmodium protein unknown function	-1.24564	0.00240507	7472.48	0.272292	-4.57466	4.77e-06
PBANKA_1104400	conserved Plasmodium protein unknown function	-1.25522	0.000791735	5597.88	0.256725	-4.88937	1.01e-06
PBANKA_1434600	formin 2 putative	-1.26261	0.00158047	29132.3	0.269042	-4.69299	2.69e-06
PBANKA_1454200	conserved Plasmodium protein unknown function	-1.29881	0.00110211	12914.1	0.270979	-4.79303	1.64e-06
PBANKA_1231600	AP2 domain transcription factor AP2-O2	-1.32614	0.000254513	8533.64	0.255798	-5.18433	2.17e-07
PBANKA_1438400	conserved Plasmodium protein unknown function	-1.34044	0.00416294	8269.16	0.308786	-4.341	1.42e-05
PBANKA_1356800	conserved Plasmodium protein unknown function	-1.37466	0.000282729	6011.27	0.268341	-5.1228	3.01e-07
PBANKA_1146261	PIR protein	-1.38149	0.0148358	635.604	0.362062	-3.81561	0.000135847
PBANKA_1111000	RNA pseudouridylate synthase putative	-1.4413	0.000179221	5430.37	0.271836	-5.30208	1.14e-07
PBANKA_1465700	fam-a protein	-2.43438	3.85e-09	1402.12	0.344706	-7.06221	1.64e-12
PBANKA_1108700	structural maintenance of chromosomes protein 4 putative	-4.09658	5.17e-39	24481.5	0.299148	-13.6942	1.1e-42
