# Supplementary material for: Plasmodium Condensin Core Subunits SMC2/SMC4 Mediate Atypical Mitosis and Are Essential for Parasite Proliferation and Transmission
Source: Cell Rep. 2020 Feb 11;30(6):1883–1897.e6. doi: 10.1016/j.celrep.2020.01.033 (PMC7016506; doi:10.1016/j.celrep.2020.01.033)
Supplement: Table S4. Primers Used in This Study (5′–3′), Related to Figures 2, 5, and 6 [file mmc5.xlsx]

## Sheet: Primers used in SMC study
Name	Sequence (5’ to 3’)	Notes
Primers used for SMC2GFP tag construct
T1381	CCCCGGTACCGAGCAAAACAAACTATCCATTAATATCAACAG	KpnI site underlined
T1382	CCCCGGGCCCATCATCTTCAGGTTCTCTTTCGTGAATTGTAACTC	ApaI site underlined
Int T138	GATTTTGAAAATTTTAAGCATGATGCTATAC
ol492	ACGCTGAACTTGTGGCCG
Primers used for SMC4GFP tag construct
T1431	CCCCGGTACCGAGAACTCGAAGATATGCTTCATGACAATAATG	KpnI site underlined
T1432	CCCCGGGCCCTGATTGCGCAACTTCACCCTTTCTC	ApaI site underlined
Int T143	CTAATGGGGTAGATGCAAATGGTAATGATG
ol492	ACGCTGAACTTGTGGCCG
Primers used for SMC2 knockout construct
N0641	CCCCGGGCCCGTTCATATGCATACATATAATAATATATTTGCC	ApaI site underlined
N0642	GGGGAAGCTTGCCCAATTACCGTTTTTGTTGGATAGC	HindIII site underlined
N0643	CCCCGAATTCGGCATTCATTAGATGTTAGACAGTGTGC	EcoRI site underlined
N0644	GGGGTCTAGACGAAACCCTTCTATATTAATTCGGTGTAAAC	XbaI site underlined
Primers used for SMC4 knockout construct
N0691	CCCCGGGCCCGCTAGCTTCTTCGCAATATTTAATCCCAATC	ApaI site underlined
N0692	GGGGAAGCTTGTCCGTTCATCGTTTATGTTTCCATC	HindIII site underlined
N0693	CCCCGAATTCGTGATGCAGAATTAGAAATTATCGATTCC	EcoRI site underlined
N0694	GGGGTCTAGACGCAAGTGCACATTCTATATTTTAATATGTAC	XbaI site underlined
Primers used for SMC2 Promotor swap construct
PTD0181	GAGACCGCGGGTTCATATGCATACATATAATAATATATTTGCC	SacII site underlined
PTD0182	GAGACTGCAGTTCCTTTGGTTTAACTGTATTTTCTTC	PstI site underlined
PTD0183	GAGACTCGAGATGCACATTGAAGAGATAATTTTGG	XhoI site underlined
PTD0184	GAGAGCGGCCGCGATATCAACCAATTTGTCTTTATCACTTTTATATTT	NotI site underlined
5'-intPTD18	GTGCATAATTTATATTTTAAGAATTCAATACG
3'-intPTD18	ATGGGCTCATTTGCAATGG
5'-intPTD	TCTACTTTATTTGCTAATTCTGG
3'-intPTama1	TGTGTATATATAAGTATTGTATGGTAATTG
Primers used for SMC4 Promotor swap construct
PTD0081	GAGACCGCGGCATAGGTGATGAGGAGTAAG	SacII site underlined
PTD0082	GAGACTGCAGTTGAATTAGGGATCAGTTTTTGTTA	PstI site underlined
PTD0083	GAGACTCGAGATGACAAATGATGGAAACATAAAC	XhoI site underlined
PTD0084	GAGAGCGGCCGCATCAAATACATCTTTTTGTGTAACAA	NotI site underlined
5'-intPTD008	CATTGTATGCATACCAAAACATG
3'-intPTD008	CGATTTGTTCTACTTCTCCTTG
5'-intPTD	TCTACTTTATTTGCTAATTCTGG
3'-intPTama1	TGTGTATATATAAGTATTGTATGGTAATTG
Primers used for qRT PCR
hsp70 FW	GTATTATTAATGAACCCACCGCT	PBANKA_0818900
hsp70 RV	GAAACATCAAATGTACCACCTCC
arginyl-tRNA FW	TTGATTCATGTTGGATTTGGCT	PBANKA_1434200
arginyl-tRNA RV	ATCCTTCTTTGCCCTTTCAG
AP2O2FW	AACGAGCTATTCCAGGCACC	PBANKA_1231600
AP2O2RV	GCTCTGTCCTTTTCGTCGCT
ASPFW	GGATGGGCCTTATGTGGACA	PBANKA_1448200
ASPRV	TGCTTATATATTTCAACATCAGCTGT
CCR4NOTFW	AACCGCCAAATCCATGGACT	PBANKA_0943100
CCR4NOTRV	TGTTGTGGGGGTCTTCTACT
HMGFW	TGGCCACAAAAGGAAACAATT	PBANKA_0604500
HMGRV	TGTCTCCATTCACAGCATTCAGA
NOTFW	TGGGATCAGAAGTAACATCTACATCA	PBANKA_1025500
NOTRV	TCCATCATTTATCATCACAAAATCACC
RCCFW	CGCTTTTGTTTCAAAAGATGGCG	PBANKA_0820800
RCCRV	TGCTTGGAGCCTTGCAATTG
Sec7FW	CTACCGGGAGAAGCACAATT	PBANKA_1306800
Sec7RV	GCATGCCCACTTTCGCTTAA
SETFW	ACAACAAATCACTCGATGCGC	PBANKA_1128500
SETRV	TATCTCATCGCGTTCGCACT
SMC4FW	AACAGAATTACACACCAATACTTC	PBANKA_1108700
SMC4RV	TCCAATAATGTGTGCTTCGTCAAG
ConH2FW	GAGCCAAACGAACCCAACAA	PBANKA_0301800
ConH2RV	GTCTATGATTTTATTTGGTTGCA
ConD3FW	CCCGGAATTAGACAACATCGT	PBANKA140250
ConD3RV	TGTTCAGCATCATCTTTCGTGT
ConG2FW	GCATCGCGTTTTAGATATCTGC	PBANKA_131200
ConG2RV	TCAGCTGGAAAATGCACACG
Cnd1FW	GCAAAATTATTGTACGTGCAGGT	PBANKA_1038900
Cnd1RV	TTCCAACAGCCCAAACACAC
Cnd2FW	ACATTGTGGAATCGTCAAGCT	PBANKA_1402500
Cnd2RV	GTAAGTGCATTGAGTGGCCC
Cnd3FW	GGGCGAATAGGAAATGGTGG	PBANKA_0818000
Cnd3RV	ACCATGCATTTTGATTTGTTGC
TKL4FW	ATTGATGGGGAGTACCTTGC	PBANKA_112270
TKL4RV	TATGCACTTCCACCCAATGA
